# Supplementary material for: 3-(5-Methyl-2-fur­yl)-1-(p-tol­yl)-2-propen-1-one
Source: Acta Crystallogr Sect E Struct Rep Online. 2008 Sep 17;64(Pt 10):o1951. doi: 10.1107/S1600536808029152 (PMC2959475; doi:10.1107/S1600536808029152)
Supplement: Supplementary file 2 [file e-64-o1951-Isup2.hkl]

# 
# h,k,l, Fc-squared, Fo-squared, sigma(Fo-squared) and status flag 
# 
data_I
_shelx_title ' B in   P21/c' 
_shelx_refln_list_code          4 
_shelx_F_calc_maximum      134.81 
_exptl_crystal_F_000       480.00 
_reflns_d_resolution_high  0.7531 
 
loop_ 
 _symmetry_equiv_pos_as_xyz 
 'x, y, z' 
 '-x, y+1/2, -z+1/2' 
 '-x, -y, -z' 
 'x, -y-1/2, z-1/2' 
 
_cell_length_a     8.0394 
_cell_length_b    17.0278 
_cell_length_c    10.6550 
_cell_angle_alpha  90.000 
_cell_angle_beta  121.347 
_cell_angle_gamma  90.000 
 
_shelx_F_squared_multiplier     1.000 
 
loop_ 
 _refln_index_h 
 _refln_index_k 
 _refln_index_l 
 _refln_F_squared_calc 
 _refln_F_squared_meas 
 _refln_F_squared_sigma 
 _refln_observed_status 
   1   0   0     1268.69     1257.49     19.30 o 
   2   0   0      514.58      540.58     10.02 o 
   3   0   0      119.36      109.72      2.36 o 
   4   0   0       12.35       11.17      0.97 o 
   5   0   0      412.34      414.40     10.70 o 
   6   0   0      184.32      175.90      6.98 o 
   7   0   0        1.96        1.79      1.20 o 
   8   0   0        5.11        4.45      2.40 o 
   9   0   0        4.65        2.54      2.29 o 
   1   1   0      630.93      616.40     11.32 o 
   2   1   0     1715.89     1707.15     11.62 o 
   3   1   0        2.61        2.86      0.48 o 
   4   1   0        2.55        3.13      0.34 o 
   5   1   0        0.78        1.20      0.63 o 
   6   1   0       14.94       13.97      1.37 o 
   7   1   0        0.08       -0.24      0.88 o 
   8   1   0        0.41        0.80      1.41 o 
   9   1   0        1.22        1.77      1.63 o 
   0   2   0       23.03       15.98      0.87 o 
   1   2   0     6171.48     6163.59     52.83 o 
   2   2   0     1179.26     1126.85      8.12 o 
   3   2   0      213.93      232.90      2.42 o 
   4   2   0       14.51       16.16      0.65 o 
   5   2   0       58.80       57.41      2.04 o 
   6   2   0        1.13        1.14      0.74 o 
   7   2   0        1.22        0.65      1.14 o 
   8   2   0        8.83        9.89      1.60 o 
   9   2   0        2.12        0.41      1.54 o 
   1   3   0    11011.98    11395.28     96.11 o 
   2   3   0      810.61      788.53      9.02 o 
   3   3   0        8.66       12.16      0.48 o 
   4   3   0       13.01        9.62      0.78 o 
   5   3   0       31.44       33.41      1.48 o 
   6   3   0       16.56       11.49      2.52 o 
   7   3   0        4.30        5.00      1.47 o 
   8   3   0        0.06       -0.77      1.00 o 
   9   3   0        0.12       -0.79      1.43 o 
   0   4   0     2422.22     2094.04     31.62 o 
   1   4   0     6559.50     6596.42     54.84 o 
   2   4   0       76.63       84.33      1.39 o 
   3   4   0        5.29        5.92      0.41 o 
   4   4   0      119.74      122.24      2.32 o 
   5   4   0       52.13       53.86      1.69 o 
   6   4   0       72.67       69.24      3.29 o 
   7   4   0       36.06       37.65      2.92 o 
   8   4   0        4.47        2.00      2.12 o 
   1   5   0     1531.29     1513.35     11.90 o 
   2   5   0     1206.93     1205.29      9.93 o 
   3   5   0      913.96      854.11      6.77 o 
   4   5   0      160.07      159.81      2.72 o 
   5   5   0        2.98        2.75      1.12 o 
   6   5   0        3.15        1.28      1.15 o 
   7   5   0       23.05       17.88      3.45 o 
   8   5   0        0.04        1.52      1.47 o 
   0   6   0        0.13       -0.28      0.28 o 
   1   6   0       95.92       84.33      1.30 o 
   2   6   0       61.28       64.02      1.53 o 
   3   6   0       21.56       22.74      1.03 o 
   4   6   0       75.07       86.92      2.48 o 
   5   6   0        5.77        6.09      1.02 o 
   6   6   0        1.71       -0.25      0.93 o 
   7   6   0        0.34        0.58      1.22 o 
   8   6   0        1.88        1.98      1.51 o 
   1   7   0      383.85      382.28      3.60 o 
   2   7   0       41.22       56.92      1.39 o 
   3   7   0      881.93      913.46     12.49 o 
   4   7   0        0.44        1.60      0.66 o 
   5   7   0        0.11       -0.16      0.71 o 
   6   7   0       28.86       22.36      2.22 o 
   7   7   0        5.58        7.88      1.80 o 
   8   7   0        0.00       -0.53      2.08 o 
   0   8   0      995.08      923.42     11.87 o 
   1   8   0       77.30       78.54      1.41 o 
   2   8   0       84.10       89.95      2.89 o 
   3   8   0       36.54       34.95      1.24 o 
   4   8   0       19.73       19.51      1.82 o 
   5   8   0        0.02        1.00      0.82 o 
   6   8   0        1.56        0.86      0.89 o 
   7   8   0        0.13        0.44      1.33 o 
   8   8   0        0.88        0.44      1.71 o 
   1   9   0        6.87       13.50      0.82 o 
   2   9   0       21.31       20.08      0.84 o 
   3   9   0       59.08       57.07      1.94 o 
   4   9   0        5.38        6.51      1.18 o 
   5   9   0        8.83        6.51      1.40 o 
   6   9   0        6.11        4.66      1.24 o 
   7   9   0        3.31        3.72      1.65 o 
   8   9   0        2.14        2.14      1.79 o 
   0  10   0      197.32      185.05      4.16 o 
   1  10   0       70.18       77.02      2.36 o 
   2  10   0       18.21       18.43      1.05 o 
   3  10   0       80.93       75.06      2.40 o 
   4  10   0       79.69       67.93      3.09 o 
   5  10   0        1.73        2.11      0.99 o 
   6  10   0        1.83        1.61      1.10 o 
   7  10   0        0.00        0.08      1.46 o 
   8  10   0        4.82        6.30      2.16 o 
   1  11   0      154.71      150.87      3.32 o 
   2  11   0      144.13      145.06      2.74 o 
   3  11   0      583.42      568.82      7.77 o 
   4  11   0      106.72      111.86      3.26 o 
   5  11   0        2.55        2.34      1.04 o 
   6  11   0        0.02        0.29      1.23 o 
   7  11   0        0.16       -0.67      1.91 o 
   0  12   0       41.42       50.06      4.63 o 
   1  12   0        7.12        6.36      0.81 o 
   2  12   0        0.01        0.81      0.99 o 
   3  12   0      101.69      100.40      3.02 o 
   4  12   0        0.12       -0.08      0.82 o 
   5  12   0        0.01        0.28      0.96 o 
   6  12   0        4.38        5.55      1.46 o 
   7  12   0        2.09        0.04      2.52 o 
   1  13   0       40.44       40.06      2.01 o 
   2  13   0        0.00        0.85      0.78 o 
   3  13   0        0.13        1.35      0.90 o 
   4  13   0       21.42       19.10      1.73 o 
   5  13   0       12.50       13.60      2.21 o 
   6  13   0        1.11       -1.47      1.47 o 
   7  13   0        0.20       -0.32      2.88 o 
   0  14   0        0.12        0.22      0.98 o 
   1  14   0       64.87       67.94      2.60 o 
   2  14   0       89.99       96.71      3.15 o 
   3  14   0       11.41        9.62      1.83 o 
   4  14   0       29.43       22.64      2.58 o 
   5  14   0        1.84        1.82      1.39 o 
   6  14   0        1.09        2.48      1.66 o 
   7  14   0        1.72        3.73      3.60 o 
   1  15   0        3.14        4.86      1.11 o 
   2  15   0      312.95      318.12      6.78 o 
   3  15   0      108.28      119.57      7.15 o 
   4  15   0        0.87        0.43      1.21 o 
   5  15   0        0.09        0.07      1.34 o 
   6  15   0        2.32        3.48      1.88 o 
   0  16   0       57.88       66.24      4.88 o 
   1  16   0       50.73       47.56      2.48 o 
   2  16   0      133.10      135.35      4.00 o 
   3  16   0        0.89        1.55      1.38 o 
   4  16   0       11.49       12.74      2.28 o 
   5  16   0        0.03        0.93      1.49 o 
   6  16   0        0.47        0.66      1.78 o 
   1  17   0       40.09       43.89      3.15 o 
   2  17   0       14.04       18.04      4.85 o 
   3  17   0       11.95        7.45      2.23 o 
   4  17   0        2.53        0.84      2.55 o 
   5  17   0        1.73        3.01      1.80 o 
   6  17   0        0.07        0.31      2.56 o 
   0  18   0       27.16       37.26      4.49 o 
   1  18   0       13.62       15.98      5.09 o 
   2  18   0        5.45        3.32      1.67 o 
   3  18   0        2.20        2.87      1.66 o 
   4  18   0        0.02        0.60      1.64 o 
   5  18   0        0.91        3.53      3.17 o 
   1  19   0       42.07       42.46      3.45 o 
   2  19   0        0.76       -1.78      1.78 o 
   3  19   0        0.51        0.66      1.51 o 
   4  19   0       12.27       13.81      2.61 o 
   0  20   0       23.69       20.84      4.18 o 
   1  20   0        1.16       -1.36      1.38 o 
   2  20   0        1.94       -1.41      1.93 o 
   3  20   0        0.07       -1.49      1.49 o 
   4  20   0        2.26        4.00      3.19 o 
   1  21   0        0.66       -0.61      2.27 o 
   2  21   0        0.88       -2.13      2.13 o 
   0  22   0        1.55       -1.15      2.16 o 
  -9   1   1        1.16        2.74      1.62 o 
  -8   1   1        1.17        0.67      1.13 o 
  -7   1   1        1.27        0.86      0.84 o 
  -6   1   1        9.28        9.95      1.15 o 
  -5   1   1       27.05       24.40      1.37 o 
  -4   1   1      111.30      122.10      2.09 o 
  -3   1   1      292.13      329.51      4.67 o 
  -2   1   1      146.57      181.98      1.92 o 
  -1   1   1      342.02      293.83      2.83 o 
   0   1   1      650.45      599.81      6.82 o 
   1   1   1       17.68       22.33      0.74 o 
   2   1   1      681.75      665.14      5.18 o 
   3   1   1      272.95      282.60      2.88 o 
   4   1   1       32.97       29.76      1.12 o 
   5   1   1       21.96       19.21      2.70 o 
   6   1   1        2.34        1.14      0.98 o 
   7   1   1        1.92        3.29      1.43 o 
   8   1   1        1.16        2.67      1.54 o 
  -9   2   1        0.03       -0.17      1.51 o 
  -8   2   1       16.37       15.77      2.18 o 
  -7   2   1       19.51       17.09      1.67 o 
  -6   2   1        0.16        0.96      0.70 o 
  -5   2   1       16.09       19.66      1.03 o 
  -4   2   1        0.06       -0.53      0.55 o 
  -3   2   1      193.82      181.08      2.38 o 
  -2   2   1    17990.20    18679.56    155.39 o 
  -1   2   1     6948.71     6663.89    221.75 o 
   0   2   1      572.10      557.05      6.59 o 
   1   2   1      904.42      869.68      8.30 o 
   2   2   1      352.51      368.44      4.34 o 
   3   2   1     1115.85     1153.05      9.94 o 
   4   2   1      705.42      705.79      7.00 o 
   5   2   1       23.26       21.65      2.56 o 
   6   2   1        0.28        0.37      1.31 o 
   7   2   1        0.68       -0.70      1.17 o 
   8   2   1        0.05        0.38      1.23 o 
  -9   3   1        1.98        3.07      1.78 o 
  -8   3   1        7.84        6.46      1.45 o 
  -7   3   1        0.83        1.74      1.94 o 
  -6   3   1       18.88       19.97      2.13 o 
  -5   3   1        0.38        1.28      0.48 o 
  -4   3   1        9.93       11.32      0.75 o 
  -3   3   1      543.37      494.80      5.44 o 
  -2   3   1    18173.13    19640.82    335.73 o 
  -1   3   1        1.84       -0.25      0.25 o 
   0   3   1     1066.41     1056.14     16.89 o 
   1   3   1      603.64      538.70      4.77 o 
   2   3   1      208.88      184.93      2.36 o 
   3   3   1      481.41      507.84      5.16 o 
   4   3   1        8.07        9.39      0.83 o 
   5   3   1       59.10       54.31      2.12 o 
   6   3   1        0.55        0.05      0.96 o 
   7   3   1        1.19        1.49      1.32 o 
   8   3   1        0.23        0.29      1.61 o 
  -9   4   1        0.48       -0.37      1.51 o 
  -8   4   1        0.57        0.69      1.12 o 
  -7   4   1       19.32       20.83      2.29 o 
  -6   4   1       49.45       50.35      2.71 o 
  -5   4   1       38.43       40.72      1.75 o 
  -4   4   1      169.36      155.52      2.50 o 
  -3   4   1       78.77       65.94      1.77 o 
  -2   4   1      547.20      523.79      4.83 o 
  -1   4   1     1572.81     1514.36     13.84 o 
   0   4   1      337.39      314.81      4.68 o 
   1   4   1     1435.60     1372.35     10.84 o 
   2   4   1      116.89      115.78      1.83 o 
   3   4   1       61.22       58.66      1.36 o 
   4   4   1       19.37       26.70      1.22 o 
   5   4   1        2.92        2.26      0.66 o 
   6   4   1        1.61        1.04      1.13 o 
   7   4   1        0.80       -0.13      1.50 o 
   8   4   1        0.65       -1.20      1.33 o 
  -9   5   1        0.42       -0.26      1.42 o 
  -8   5   1        0.00        2.25      1.53 o 
  -7   5   1        4.07        2.18      1.33 o 
  -6   5   1       22.48       23.89      2.13 o 
  -5   5   1        7.38        6.45      0.97 o 
  -4   5   1       44.93       48.63      1.38 o 
  -3   5   1        2.79        3.15      0.37 o 
  -2   5   1        3.11        1.83      0.36 o 
  -1   5   1     2726.19     2745.13     20.66 o 
   0   5   1      164.66      150.65      2.62 o 
   1   5   1     1773.50     1811.43     12.68 o 
   2   5   1       21.38       24.41      0.88 o 
   3   5   1       23.23       33.43      1.08 o 
   4   5   1        1.37        1.20      0.50 o 
   5   5   1        0.18        0.58      0.78 o 
   6   5   1       14.43       15.90      3.39 o 
   7   5   1        0.03       -0.53      1.25 o 
   8   5   1        0.41        0.77      1.62 o 
  -9   6   1        0.14       -1.30      1.30 o 
  -8   6   1        1.04       -1.31      1.31 o 
  -7   6   1        3.22        2.12      1.44 o 
  -6   6   1       17.74       19.43      2.34 o 
  -5   6   1        1.12        2.67      0.82 o 
  -4   6   1       23.94       24.42      1.43 o 
  -3   6   1     2275.76     2247.21     17.73 o 
  -2   6   1     1887.52     1904.10     15.05 o 
  -1   6   1     1023.01     1044.78      8.81 o 
   0   6   1        2.71        3.89      0.44 o 
   1   6   1        3.73        2.03      0.32 o 
   2   6   1      460.71      411.13      4.76 o 
   3   6   1       49.53       59.24      1.47 o 
   4   6   1        0.31       -0.29      0.45 o 
   5   6   1       48.62       51.43      2.19 o 
   6   6   1        0.97        0.20      1.18 o 
   7   6   1        1.28       -0.34      1.26 o 
   8   6   1        0.08       -1.90      1.90 o 
  -9   7   1        4.58        3.99      1.64 o 
  -8   7   1       10.54        8.77      2.11 o 
  -7   7   1        5.88        4.16      1.54 o 
  -6   7   1       95.01       98.55      3.18 o 
  -5   7   1        0.38        0.16      0.73 o 
  -4   7   1      173.55      182.66      3.71 o 
  -3   7   1     1841.05     1730.59     14.96 o 
  -2   7   1      110.63      123.77      2.51 o 
  -1   7   1       46.61       56.32      1.70 o 
   0   7   1       22.74       26.81      0.93 o 
   1   7   1       17.62       14.16      0.69 o 
   2   7   1        3.71        4.11      0.54 o 
   3   7   1        8.83       11.55      0.95 o 
   4   7   1       29.05       31.39      2.92 o 
   5   7   1        3.30        2.01      0.86 o 
   6   7   1        1.81        1.73      1.65 o 
   7   7   1        0.45        0.43      1.66 o 
   8   7   1        0.74        2.84      2.55 o 
  -8   8   1        2.65        0.18      1.49 o 
  -7   8   1        0.69       -1.22      1.22 o 
  -6   8   1       42.62       44.04      2.89 o 
  -5   8   1      490.44      490.33      7.37 o 
  -4   8   1       31.37       37.92      2.24 o 
  -3   8   1      379.93      404.42      4.68 o 
  -2   8   1        0.58       -0.02      0.39 o 
  -1   8   1        9.35        8.42      0.77 o 
   0   8   1       13.78       13.61      0.78 o 
   1   8   1      294.69      300.85      3.20 o 
   2   8   1       25.81       23.89      1.05 o 
   3   8   1        0.17        0.50      0.44 o 
   4   8   1        1.85        1.91      0.77 o 
   5   8   1       17.37       20.49      1.67 o 
   6   8   1        0.14       -0.47      1.09 o 
   7   8   1        0.11       -0.68      1.30 o 
   8   8   1        0.86        1.45      1.84 o 
  -8   9   1        0.08       -0.80      1.73 o 
  -7   9   1        0.07       -0.86      1.71 o 
  -6   9   1        0.02       -0.15      0.93 o 
  -5   9   1      594.70      616.65      8.73 o 
  -4   9   1       62.37       55.21      2.20 o 
  -3   9   1      157.99      149.71      3.30 o 
  -2   9   1       18.73       22.09      0.83 o 
  -1   9   1        3.29        5.75      0.97 o 
   0   9   1      562.62      547.44      7.41 o 
   1   9   1      166.15      191.58      2.50 o 
   2   9   1        6.77        6.60      0.70 o 
   3   9   1       26.71       22.84      1.43 o 
   4   9   1       43.75       43.36      2.11 o 
   5   9   1        1.32        1.67      0.94 o 
   6   9   1        6.74        4.68      1.57 o 
   7   9   1        0.18        2.13      1.60 o 
  -8  10   1        0.12        0.55      1.75 o 
  -7  10   1        8.95        8.18      2.05 o 
  -6  10   1        2.45        1.90      1.07 o 
  -5  10   1        1.23        3.77      1.08 o 
  -4  10   1      222.76      210.89      4.93 o 
  -3  10   1       40.69       39.49      1.90 o 
  -2  10   1       54.99       65.13      1.79 o 
  -1  10   1      331.42      316.91      4.07 o 
   0  10   1       23.01       21.45      1.20 o 
   1  10   1        6.71        5.18      0.68 o 
   2  10   1        7.84        7.45      0.75 o 
   3  10   1       16.18       15.20      1.31 o 
   4  10   1       54.00       55.63      2.79 o 
   5  10   1        3.01        4.60      1.14 o 
   6  10   1        0.35        0.29      1.14 o 
   7  10   1        2.38        3.53      2.67 o 
  -8  11   1        0.09       -0.58      1.83 o 
  -7  11   1        0.39        0.35      1.50 o 
  -6  11   1       42.55       39.59      3.61 o 
  -5  11   1       13.38       15.30      1.64 o 
  -4  11   1       92.56       93.88      3.74 o 
  -3  11   1       83.02       79.00      2.82 o 
  -2  11   1      123.49      115.09      3.36 o 
  -1  11   1       41.49       43.14      2.19 o 
   0  11   1        2.10        5.18      0.73 o 
   1  11   1       10.42       10.44      0.91 o 
   2  11   1       12.87       12.53      1.54 o 
   3  11   1       39.85       46.43      2.05 o 
   4  11   1       14.43       15.26      1.52 o 
   5  11   1        2.44        2.13      1.20 o 
   6  11   1        0.86        0.60      1.41 o 
   7  11   1        0.23       -0.27      2.88 o 
  -8  12   1        0.08       -1.67      1.67 o 
  -7  12   1        0.59        3.09      2.94 o 
  -6  12   1        0.23       -0.97      0.97 o 
  -5  12   1        1.53        2.35      1.08 o 
  -4  12   1      245.26      242.35      4.97 o 
  -3  12   1        0.32        1.64      0.87 o 
  -2  12   1        0.01        0.83      0.68 o 
  -1  12   1       35.92       35.06      1.43 o 
   0  12   1       38.92       38.71      1.54 o 
   1  12   1       17.94       22.46      1.24 o 
   2  12   1       17.14       11.83      1.77 o 
   3  12   1        0.80        0.93      1.02 o 
   4  12   1        0.75       -0.03      1.09 o 
   5  12   1        1.24        0.66      1.31 o 
   6  12   1        6.56        8.10      2.09 o 
   7  12   1        9.31       12.40      4.15 o 
  -7  13   1        0.33       -0.42      1.58 o 
  -6  13   1        4.06        3.24      1.26 o 
  -5  13   1       19.41       20.11      1.90 o 
  -4  13   1      239.00      242.07      5.08 o 
  -3  13   1       82.48       85.03      2.87 o 
  -2  13   1      102.20      103.62      3.09 o 
  -1  13   1       33.40       30.36      1.78 o 
   0  13   1       14.74       15.26      1.14 o 
   1  13   1      609.32      627.65      9.15 o 
   2  13   1      205.00      221.17      4.68 o 
   3  13   1       29.34       31.69      3.00 o 
   4  13   1        0.00       -0.77      1.43 o 
   5  13   1        0.99        0.88      1.38 o 
   6  13   1        6.71       13.65      2.50 o 
   7  13   1        0.04       -1.05      2.90 o 
  -7  14   1        1.72        2.13      2.85 o 
  -6  14   1        7.29        5.92      1.97 o 
  -5  14   1        0.16       -0.08      1.02 o 
  -4  14   1       17.60       19.58      3.13 o 
  -3  14   1      164.29      159.66      3.98 o 
  -2  14   1       10.15       11.35      1.85 o 
  -1  14   1       19.29       19.62      1.61 o 
   0  14   1       13.84       19.55      1.32 o 
   1  14   1       55.45       56.69      2.43 o 
   2  14   1       13.46       11.26      1.43 o 
   3  14   1        2.03        2.26      1.41 o 
   4  14   1        7.03        9.16      1.91 o 
   5  14   1        1.53        1.23      1.47 o 
   6  14   1        9.12        8.31      2.19 o 
  -7  15   1        0.00       -0.15      1.66 o 
  -6  15   1        0.53        0.19      1.45 o 
  -5  15   1        2.30        3.00      1.59 o 
  -4  15   1        1.29       -0.34      1.25 o 
  -3  15   1        0.62        0.79      1.78 o 
  -2  15   1       26.77       29.32      2.03 o 
  -1  15   1        8.10        6.88      1.24 o 
   0  15   1       14.88       11.86      1.94 o 
   1  15   1       17.20       20.77      2.39 o 
   2  15   1        5.66        6.91      2.40 o 
   3  15   1       12.64       12.71      2.94 o 
   4  15   1        0.23        0.21      1.34 o 
   5  15   1        0.00       -1.74      3.34 o 
   6  15   1        1.02       -0.75      1.74 o 
  -6  16   1        3.58        5.72      1.93 o 
  -5  16   1        0.01       -1.48      1.85 o 
  -4  16   1        0.80        1.30      1.36 o 
  -3  16   1       20.55       24.17      2.62 o 
  -2  16   1       15.80       13.55      1.67 o 
  -1  16   1        2.00        2.90      1.11 o 
   0  16   1       55.42       59.51      5.60 o 
   1  16   1       30.71       34.56      2.25 o 
   2  16   1       72.96       71.39      3.81 o 
   3  16   1        5.93        3.35      1.42 o 
   4  16   1        0.07        0.00      1.39 o 
   5  16   1        2.06        3.86      2.69 o 
   6  16   1        0.13        0.68      2.99 o 
  -6  17   1        1.70        0.69      1.63 o 
  -5  17   1        6.99        5.99      2.41 o 
  -4  17   1        0.15        0.48      1.39 o 
  -3  17   1        1.97        1.26      1.53 o 
  -2  17   1        6.22        5.52      1.47 o 
  -1  17   1       42.83       43.20      2.50 o 
   0  17   1       73.04       83.68      4.06 o 
   1  17   1       23.78       27.31      4.24 o 
   2  17   1        0.02       -0.29      1.14 o 
   3  17   1        1.13        2.04      1.44 o 
   4  17   1        3.89        1.39      1.68 o 
   5  17   1       10.15       15.39      2.73 o 
  -5  18   1        5.14        0.99      2.88 o 
  -4  18   1        0.41        1.56      1.53 o 
  -3  18   1        3.50        3.92      1.70 o 
  -2  18   1        1.78        1.88      1.89 o 
  -1  18   1        4.91        3.15      1.60 o 
   0  18   1      128.90      148.13      5.50 o 
   1  18   1       17.36       16.22      2.46 o 
   2  18   1        2.23        1.00      2.03 o 
   3  18   1        3.52        3.54      1.72 o 
   4  18   1        1.74        3.32      1.90 o 
   5  18   1        0.15        3.98      2.97 o 
  -5  19   1        2.18        4.99      3.24 o 
  -4  19   1        0.00        0.13      1.50 o 
  -3  19   1        1.93        3.78      1.82 o 
  -2  19   1        8.96       11.77      3.32 o 
  -1  19   1        2.20        0.64      1.50 o 
   0  19   1       25.13       26.72      2.99 o 
   1  19   1        4.44        1.22      2.34 o 
   2  19   1        0.75       -0.67      1.86 o 
   3  19   1        0.90       -0.44      1.41 o 
   4  19   1        0.02       -1.68      2.34 o 
  -4  20   1        4.39        2.51      2.63 o 
  -3  20   1        0.07        0.35      1.64 o 
  -2  20   1        2.23        3.64      2.63 o 
  -1  20   1        7.40        7.73      2.13 o 
   0  20   1        0.97        1.99      3.01 o 
   1  20   1        5.40        7.08      2.90 o 
   2  20   1        0.64       -1.98      1.98 o 
   3  20   1        0.36       -2.52      2.52 o 
  -2  21   1        0.41       -0.83      2.43 o 
  -1  21   1       21.62       19.10      2.86 o 
   0  21   1       10.26       13.61      2.49 o 
   1  21   1        3.22        0.76      2.34 o 
  -1  22   1       13.30       10.40      3.68 o 
   0  22   1        0.01       -1.17      1.78 o 
  -9   0   2        3.06        1.86      2.20 o 
  -8   0   2       12.53       11.97      2.79 o 
  -7   0   2        0.01       -0.17      1.24 o 
  -6   0   2       68.30       63.20      2.71 o 
  -5   0   2       94.63       86.28      2.85 o 
  -4   0   2       95.37       77.64      1.90 o 
  -3   0   2      185.48      203.19      3.70 o 
  -2   0   2     1822.61     1707.36     14.94 o 
  -1   0   2     4293.05     4256.57     61.82 o 
   0   0   2     3159.50     3246.86     47.79 o 
   1   0   2      262.26      261.34      3.90 o 
   2   0   2      198.27      197.11      2.95 o 
   3   0   2     1024.95     1067.68     11.28 o 
   4   0   2        7.76        8.55      0.95 o 
   5   0   2        8.59        4.78      1.73 o 
   6   0   2       10.69        7.89      2.43 o 
   7   0   2        1.10        0.45      1.95 o 
   8   0   2       21.00       33.36      4.85 o 
  -9   1   2        2.35        2.81      1.58 o 
  -8   1   2       29.85       30.45      2.71 o 
  -7   1   2        7.44        6.13      1.27 o 
  -6   1   2        7.00        8.42      0.90 o 
  -5   1   2      110.22      104.01      1.85 o 
  -4   1   2       51.54       52.80      0.96 o 
  -3   1   2      532.33      558.57      4.11 o 
  -2   1   2     1732.96     1737.69     11.72 o 
  -1   1   2     1832.04     1684.73     12.73 o 
   0   1   2     1125.76     1089.56      9.85 o 
   1   1   2      439.05      428.38      5.86 o 
   2   1   2      221.87      218.95      3.29 o 
   3   1   2        9.53       14.52      0.85 o 
   4   1   2       70.00       70.97      1.59 o 
   5   1   2       31.49       30.43      2.31 o 
   6   1   2       10.89       10.22      1.86 o 
   7   1   2        0.40        0.62      1.31 o 
   8   1   2        4.25        4.15      1.83 o 
  -9   2   2        0.29       -0.40      1.27 o 
  -8   2   2        8.59        9.80      2.37 o 
  -7   2   2       27.86       27.03      1.90 o 
  -6   2   2       72.51       72.29      2.05 o 
  -5   2   2       85.03       93.17      1.93 o 
  -4   2   2        1.39        0.99      0.38 o 
  -3   2   2      143.78      146.37      1.91 o 
  -2   2   2       37.37       46.48      0.83 o 
  -1   2   2     4003.62     3745.05     31.64 o 
   0   2   2       17.73       19.34      0.92 o 
   1   2   2      389.66      357.80      4.36 o 
   2   2   2      390.63      407.37      5.09 o 
   3   2   2        0.39       -0.08      0.33 o 
   4   2   2       81.15       81.31      3.17 o 
   5   2   2        4.51        4.41      1.21 o 
   6   2   2       28.69       28.67      2.70 o 
   7   2   2       13.26       15.62      2.39 o 
   8   2   2        0.60       -0.05      2.09 o 
  -9   3   2        0.35        2.51      1.55 o 
  -8   3   2       20.00       19.12      1.94 o 
  -7   3   2       25.72       28.67      1.98 o 
  -6   3   2        5.02        3.02      1.17 o 
  -5   3   2       12.93       16.01      0.95 o 
  -4   3   2      458.07      420.33      6.33 o 
  -3   3   2     1199.39     1175.25      9.62 o 
  -2   3   2        1.42        0.72      0.46 o 
  -1   3   2      137.84      117.69      1.89 o 
   0   3   2      162.14      142.20      1.94 o 
   1   3   2      188.16      177.19      2.78 o 
   2   3   2       69.36       71.47      1.89 o 
   3   3   2        0.76        0.32      0.41 o 
   4   3   2       79.28       82.01      2.52 o 
   5   3   2       49.65       47.98      2.13 o 
   6   3   2        0.12       -0.31      1.09 o 
   7   3   2        0.20        1.50      1.55 o 
   8   3   2        0.48        1.82      1.81 o 
  -9   4   2        2.53        1.72      1.49 o 
  -8   4   2        1.88        3.03      1.24 o 
  -7   4   2        8.81        7.59      1.28 o 
  -6   4   2       10.07       12.88      1.65 o 
  -5   4   2       18.59       14.97      1.19 o 
  -4   4   2     1485.38     1470.10     15.14 o 
  -3   4   2      687.45      688.66      5.33 o 
  -2   4   2     2080.74     1965.17     15.23 o 
  -1   4   2       90.03       82.95      1.68 o 
   0   4   2      703.47      709.36      6.41 o 
   1   4   2     1681.85     1713.48     13.51 o 
   2   4   2      318.14      351.38      4.74 o 
   3   4   2       98.79      100.99      2.34 o 
   4   4   2        2.12        2.77      0.65 o 
   5   4   2        3.81        3.31      0.95 o 
   6   4   2       13.90       13.99      3.32 o 
   7   4   2       27.29       26.32      3.23 o 
   8   4   2        0.56       -0.11      1.74 o 
  -9   5   2        1.73        1.06      1.32 o 
  -8   5   2       18.33       19.61      2.01 o 
  -7   5   2       76.51       93.16      4.04 o 
  -6   5   2       22.89       22.67      2.25 o 
  -5   5   2       22.70       20.59      2.00 o 
  -4   5   2     3004.26     3078.37     27.89 o 
  -3   5   2       40.41       45.12      1.13 o 
  -2   5   2       83.95       89.15      1.62 o 
  -1   5   2      180.22      184.79      2.57 o 
   0   5   2        3.31        2.51      0.37 o 
   1   5   2     1370.28     1448.66     11.76 o 
   2   5   2      543.48      586.99      5.87 o 
   3   5   2        6.68        7.28      0.71 o 
   4   5   2       39.29       41.56      1.85 o 
   5   5   2       45.74       48.11      2.23 o 
   6   5   2        8.90        8.18      1.93 o 
   7   5   2        4.84        3.75      1.61 o 
   8   5   2        0.31       -0.29      2.72 o 
  -9   6   2        0.00       -1.25      1.25 o 
  -8   6   2        9.76       10.69      1.90 o 
  -7   6   2      150.77      161.42      5.88 o 
  -6   6   2       93.74       97.28      3.05 o 
  -5   6   2      342.93      320.77      5.30 o 
  -4   6   2      648.31      633.61      7.86 o 
  -3   6   2       55.60       50.56      1.30 o 
  -2   6   2     1206.60     1266.70     15.58 o 
  -1   6   2      430.24      429.43      4.45 o 
   0   6   2      188.95      195.20      2.69 o 
   1   6   2      336.55      383.90      4.12 o 
   2   6   2      101.19      125.58      2.20 o 
   3   6   2       11.29       13.27      0.87 o 
   4   6   2       25.71       27.24      1.55 o 
   5   6   2       28.05       23.39      1.75 o 
   6   6   2       21.08       17.17      2.24 o 
   7   6   2        0.17        0.13      1.59 o 
  -9   7   2        0.00       -1.17      1.27 o 
  -8   7   2        0.55        0.23      2.00 o 
  -7   7   2       60.98       61.85      3.56 o 
  -6   7   2       18.40       21.06      1.75 o 
  -5   7   2       14.53       17.00      2.07 o 
  -4   7   2      126.11      129.37      3.66 o 
  -3   7   2     1332.41     1293.08     11.11 o 
  -2   7   2      365.29      381.36      4.32 o 
  -1   7   2      143.11      138.96      2.20 o 
   0   7   2       20.02       20.41      0.90 o 
   1   7   2       37.46       31.32      0.93 o 
   2   7   2       25.55       30.16      1.66 o 
   3   7   2       49.66       48.33      2.23 o 
   4   7   2       30.35       34.09      1.81 o 
   5   7   2       19.93       20.83      1.73 o 
   6   7   2        7.72        9.99      1.92 o 
   7   7   2        0.25       -0.74      1.35 o 
  -9   8   2        0.61       -0.85      1.23 o 
  -8   8   2        1.23       -0.13      1.57 o 
  -7   8   2        0.86       -0.70      1.35 o 
  -6   8   2        3.70        3.37      1.13 o 
  -5   8   2       69.21       76.68      2.62 o 
  -4   8   2        4.12        5.88      1.88 o 
  -3   8   2      521.32      574.41      6.05 o 
  -2   8   2        0.07        0.00      0.37 o 
  -1   8   2        0.63        0.97      0.66 o 
   0   8   2       10.35        9.28      0.74 o 
   1   8   2       51.11       58.16      1.28 o 
   2   8   2       19.53       17.25      0.94 o 
   3   8   2       33.87       33.74      3.05 o 
   4   8   2       31.59       31.30      1.81 o 
   5   8   2        0.84       -0.10      0.80 o 
   6   8   2        2.63        0.65      1.32 o 
   7   8   2        1.40       -0.69      1.78 o 
  -9   9   2        0.01       -1.10      1.41 o 
  -8   9   2        0.11       -1.41      1.41 o 
  -7   9   2        2.77        3.48      1.65 o 
  -6   9   2       71.10       70.36      2.87 o 
  -5   9   2      604.62      556.19      8.02 o 
  -4   9   2      143.01      141.42      5.49 o 
  -3   9   2        0.44        0.93      0.52 o 
  -2   9   2       64.93       67.17      1.36 o 
  -1   9   2       75.07       91.99      1.93 o 
   0   9   2      268.20      290.86      3.89 o 
   1   9   2      164.16      182.57      2.46 o 
   2   9   2       27.48       31.23      1.24 o 
   3   9   2        8.59        8.63      1.23 o 
   4   9   2        3.93        1.78      0.88 o 
   5   9   2       22.46       20.01      1.77 o 
   6   9   2        2.18       -0.41      1.93 o 
   7   9   2        0.03        2.52      2.90 o 
  -8  10   2        0.39       -0.44      1.56 o 
  -7  10   2       22.20       13.72      3.50 o 
  -6  10   2       25.77       27.53      2.07 o 
  -5  10   2       85.46       69.16      2.71 o 
  -4  10   2      108.27      109.14      3.06 o 
  -3  10   2       10.45       11.34      1.12 o 
  -2  10   2       10.82       13.17      1.60 o 
  -1  10   2      786.38      790.12      7.88 o 
   0  10   2        2.94        1.74      0.51 o 
   1  10   2       35.58       43.33      1.24 o 
   2  10   2       17.87       18.63      1.12 o 
   3  10   2        2.42        1.06      1.05 o 
   4  10   2        0.26        0.47      0.97 o 
   5  10   2        6.04        8.78      3.07 o 
   6  10   2        2.68        3.62      2.78 o 
   7  10   2        0.03        2.04      2.87 o 
  -8  11   2        0.30       -1.10      1.64 o 
  -7  11   2        1.04        1.11      1.45 o 
  -6  11   2       94.00       87.51      3.27 o 
  -5  11   2       88.45       86.59      3.07 o 
  -4  11   2        3.72        4.62      1.09 o 
  -3  11   2        4.30        6.04      0.84 o 
  -2  11   2       38.72       38.60      2.47 o 
  -1  11   2      220.41      219.32      3.43 o 
   0  11   2      243.78      256.20      3.85 o 
   1  11   2       24.81       29.40      1.35 o 
   2  11   2        9.63        9.92      1.17 o 
   3  11   2       16.97       15.79      1.97 o 
   4  11   2       19.96       17.63      2.28 o 
   5  11   2       17.90       14.56      3.33 o 
   6  11   2        0.04        0.70      2.14 o 
   7  11   2        0.35        0.27      2.52 o 
  -8  12   2        0.12        0.35      1.83 o 
  -7  12   2        9.40       11.43      1.80 o 
  -6  12   2       27.24       26.02      2.12 o 
  -5  12   2       73.40       67.82      2.84 o 
  -4  12   2       14.96       10.29      1.37 o 
  -3  12   2        1.05        0.92      0.67 o 
  -2  12   2        7.58        8.34      1.23 o 
  -1  12   2        2.91        1.83      0.60 o 
   0  12   2      152.15      145.69      3.58 o 
   1  12   2        4.15        4.58      0.77 o 
   2  12   2       16.55       17.35      1.49 o 
   3  12   2        0.00       -0.83      0.83 o 
   4  12   2        0.86       -0.25      1.52 o 
   5  12   2        7.23        4.70      1.67 o 
   6  12   2        0.91        0.38      1.47 o 
  -8  13   2        0.73       -0.86      1.82 o 
  -7  13   2        0.37        0.27      1.30 o 
  -6  13   2       26.64       21.13      2.07 o 
  -5  13   2        5.77        3.01      1.19 o 
  -4  13   2       35.72       37.28      2.22 o 
  -3  13   2       10.33       10.21      1.09 o 
  -2  13   2       28.99       29.11      1.79 o 
  -1  13   2        8.47        9.34      1.36 o 
   0  13   2       54.33       57.44      3.12 o 
   1  13   2        3.83        2.23      0.89 o 
   2  13   2       28.18       27.35      3.17 o 
   3  13   2        0.98       -0.66      1.38 o 
   4  13   2       12.55       11.52      2.06 o 
   5  13   2        0.11       -0.55      1.26 o 
   6  13   2        0.00       -1.36      1.36 o 
  -7  14   2        0.02       -0.04      1.27 o 
  -6  14   2        6.20        4.96      1.42 o 
  -5  14   2        3.25        3.47      1.33 o 
  -4  14   2       18.60       19.07      1.83 o 
  -3  14   2       10.74       10.19      1.78 o 
  -2  14   2        0.87       -0.49      0.73 o 
  -1  14   2       21.04       23.54      1.71 o 
   0  14   2        3.13        3.90      0.81 o 
   1  14   2       10.39        8.91      1.29 o 
   2  14   2        0.01       -1.20      1.20 o 
   3  14   2        0.00       -0.71      0.98 o 
   4  14   2        0.00       -0.40      1.69 o 
   5  14   2       10.13       10.44      2.29 o 
   6  14   2        3.03        4.86      3.44 o 
  -7  15   2        4.46        2.12      1.66 o 
  -6  15   2        0.00        2.28      1.33 o 
  -5  15   2       14.09       12.04      2.49 o 
  -4  15   2        1.09        0.11      0.96 o 
  -3  15   2       18.15       16.93      4.35 o 
  -2  15   2        2.15        2.28      0.97 o 
  -1  15   2       12.90       14.14      2.52 o 
   0  15   2       50.73       45.00      2.86 o 
   1  15   2        8.99        8.53      1.35 o 
   2  15   2        5.64        3.47      1.41 o 
   3  15   2        0.77        1.15      2.32 o 
   4  15   2        2.68        1.41      1.50 o 
   5  15   2        2.54        3.23      1.90 o 
  -7  16   2        2.39        2.40      2.20 o 
  -6  16   2        0.00        2.38      2.58 o 
  -5  16   2        0.11       -0.02      1.39 o 
  -4  16   2        9.34        8.16      2.31 o 
  -3  16   2        0.01        0.55      1.31 o 
  -2  16   2       10.26       10.40      2.32 o 
  -1  16   2       87.59       90.05      3.18 o 
   0  16   2        9.87       10.35      1.86 o 
   1  16   2       11.78        9.93      1.51 o 
   2  16   2        0.02       -1.01      1.01 o 
   3  16   2        4.91        1.75      1.43 o 
   4  16   2       17.43       27.77      7.80 o 
   5  16   2        6.77        7.89      3.07 o 
  -6  17   2        0.45        1.09      1.63 o 
  -5  17   2        0.08        0.16      1.46 o 
  -4  17   2        8.22        7.33      2.03 o 
  -3  17   2        6.96        5.52      1.79 o 
  -2  17   2        1.73        0.02      0.97 o 
  -1  17   2        3.85        2.29      1.08 o 
   0  17   2        0.45        0.44      2.31 o 
   1  17   2        0.25        0.52      1.30 o 
   2  17   2        7.23        5.03      1.66 o 
   3  17   2        0.01        0.73      2.27 o 
   4  17   2        1.49        2.36      1.62 o 
   5  17   2        0.02       -2.40      2.42 o 
  -6  18   2        1.61        5.33      3.35 o 
  -5  18   2        2.84        6.37      2.19 o 
  -4  18   2        0.13       -0.95      1.54 o 
  -3  18   2        6.31        6.11      1.91 o 
  -2  18   2        3.58        3.77      1.34 o 
  -1  18   2        1.44        1.36      1.84 o 
   0  18   2        7.82        5.43      1.68 o 
   1  18   2        5.68        4.23      2.83 o 
   2  18   2        1.82        2.41      1.54 o 
   3  18   2        2.08        4.46      2.34 o 
   4  18   2        1.28        4.58      3.19 o 
  -5  19   2        0.00       -2.45      2.45 o 
  -4  19   2        0.00        0.89      1.56 o 
  -3  19   2        2.80        3.54      1.91 o 
  -2  19   2       43.78       47.89      5.23 o 
  -1  19   2       21.76       24.14      2.85 o 
   0  19   2        5.64        2.05      1.75 o 
   1  19   2        2.28        1.33      2.18 o 
   2  19   2        0.05        1.39      2.34 o 
   3  19   2       12.96       16.98      2.81 o 
  -4  20   2        0.03        2.63      2.85 o 
  -3  20   2        5.99        7.07      5.39 o 
  -2  20   2       27.43       31.04      4.76 o 
  -1  20   2        2.96        6.14      3.16 o 
   0  20   2        0.10        0.60      1.63 o 
   1  20   2        0.11        0.31      2.07 o 
   2  20   2        0.07        5.89      2.65 o 
   3  20   2        5.97       13.95      4.11 o 
  -2  21   2       17.35       13.57      3.91 o 
  -1  21   2        6.64        4.46      2.01 o 
   0  21   2        0.00       -0.14      2.36 o 
   1  21   2        1.32        4.96      2.81 o 
  -1  22   2        2.67        4.36      2.05 o 
   0  22   2        1.40       -1.82      2.43 o 
 -10   1   3       10.27        5.43      2.05 o 
  -9   1   3       12.53       14.80      2.31 o 
  -8   1   3       11.02       12.44      1.97 o 
  -7   1   3        0.62        1.01      0.87 o 
  -6   1   3       61.01       63.07      1.87 o 
  -5   1   3       39.31       36.86      1.11 o 
  -4   1   3      473.17      473.33      3.87 o 
  -3   1   3      506.16      503.51      3.86 o 
  -2   1   3       84.56       87.07      1.13 o 
  -1   1   3     1630.29     1584.71     18.03 o 
   0   1   3       99.99       93.35      2.20 o 
   1   1   3      122.91      121.34      2.63 o 
   2   1   3      137.66      139.60      3.70 o 
   3   1   3        8.15        8.56      0.68 o 
   4   1   3        0.21       -0.20      0.49 o 
   5   1   3        0.08       -0.89      0.89 o 
   6   1   3        2.66        2.44      1.46 o 
   7   1   3        0.01        0.63      1.91 o 
 -10   2   3       10.32        9.93      2.31 o 
  -9   2   3       11.27       15.69      2.36 o 
  -8   2   3       28.07       30.56      2.19 o 
  -7   2   3        7.13        5.85      1.10 o 
  -6   2   3        0.37        0.48      0.60 o 
  -5   2   3       42.84       43.99      1.21 o 
  -4   2   3      138.32      133.85      1.66 o 
  -3   2   3       92.13      108.20      1.37 o 
  -2   2   3        0.52        0.03      0.27 o 
  -1   2   3       45.74       49.17      1.09 o 
   0   2   3      181.02      179.39      3.47 o 
   1   2   3      103.37      118.89      6.96 o 
   2   2   3        2.77        2.54      0.55 o 
   3   2   3        0.28        1.11      0.45 o 
   4   2   3        0.37       -0.02      0.46 o 
   5   2   3        7.31        7.93      1.65 o 
   6   2   3        8.39        9.43      1.97 o 
   7   2   3        3.41        1.25      1.66 o 
  -9   3   3       22.66       25.91      2.80 o 
  -8   3   3        0.21       -0.93      0.94 o 
  -7   3   3        6.67        6.59      1.15 o 
  -6   3   3        9.07       11.17      1.41 o 
  -5   3   3       16.35       13.52      0.78 o 
  -4   3   3      203.79      241.67      2.38 o 
  -3   3   3     1151.03     1130.10      8.35 o 
  -2   3   3      941.47      975.61      7.26 o 
  -1   3   3      132.35      129.34      2.31 o 
   0   3   3       40.10       37.82      1.51 o 
   1   3   3      951.81      902.75      9.59 o 
   2   3   3       67.05       66.78      1.94 o 
   3   3   3        4.64        5.41      0.78 o 
   4   3   3        0.10       -0.16      0.66 o 
   5   3   3        0.50        0.60      1.07 o 
   6   3   3       16.45       16.23      2.32 o 
   7   3   3        0.74        0.30      3.71 o 
  -9   4   3       39.17       42.17      3.38 o 
  -8   4   3        7.76        8.79      1.47 o 
  -7   4   3       34.78       35.47      2.09 o 
  -6   4   3       17.62       19.24      1.23 o 
  -5   4   3        0.05        0.22      0.47 o 
  -4   4   3      110.08      114.30      1.71 o 
  -3   4   3      160.14      153.93      1.73 o 
  -2   4   3       58.83       47.02      1.19 o 
  -1   4   3       75.51       73.12      2.20 o 
   0   4   3      217.70      236.19      3.53 o 
   1   4   3       42.29       36.44      1.41 o 
   2   4   3       95.32      112.78      2.60 o 
   3   4   3        1.36        0.69      0.73 o 
   4   4   3        0.04        0.39      0.72 o 
   5   4   3        0.44       -0.47      0.79 o 
   6   4   3        4.75        3.59      1.88 o 
   7   4   3        0.81        1.31      1.68 o 
  -9   5   3        3.84        3.92      1.53 o 
  -8   5   3       26.31       24.95      2.10 o 
  -7   5   3       27.62       26.23      1.91 o 
  -6   5   3        2.76        4.63      1.47 o 
  -5   5   3       16.57       15.70      1.27 o 
  -4   5   3      296.98      298.37      3.68 o 
  -3   5   3       23.75       23.93      0.79 o 
  -2   5   3      129.52      108.68      1.98 o 
  -1   5   3      345.61      341.99      3.88 o 
   0   5   3      261.25      262.87      3.41 o 
   1   5   3       13.95       14.67      1.01 o 
   2   5   3      492.62      480.12      6.40 o 
   3   5   3       36.66       37.04      1.40 o 
   4   5   3       70.60       65.30      2.09 o 
   5   5   3        0.28        1.66      1.19 o 
   6   5   3        0.21        1.41      1.70 o 
   7   5   3        0.06       -1.69      2.24 o 
  -9   6   3        6.11        6.23      1.57 o 
  -8   6   3        0.02        1.48      1.13 o 
  -7   6   3        0.19       -0.39      0.87 o 
  -6   6   3        4.30        4.72      1.05 o 
  -5   6   3       80.43       71.76      2.40 o 
  -4   6   3       24.10       20.24      0.75 o 
  -3   6   3       25.34       26.45      1.05 o 
  -2   6   3       23.91       22.61      0.95 o 
  -1   6   3       51.18       47.12      1.54 o 
   0   6   3      829.47      864.62      8.15 o 
   1   6   3       32.96       33.89      1.08 o 
   2   6   3       69.44       76.90      1.96 o 
   3   6   3       11.59       11.41      1.17 o 
   4   6   3       15.90       20.03      2.15 o 
   5   6   3        4.64        3.30      1.36 o 
   6   6   3        2.14        1.81      1.37 o 
   7   6   3        1.04        2.93      1.81 o 
  -9   7   3        0.49       -0.10      1.28 o 
  -8   7   3       26.84       25.58      2.17 o 
  -7   7   3        0.40       -0.47      1.28 o 
  -6   7   3      224.49      219.12      4.64 o 
  -5   7   3       71.85       75.10      2.49 o 
  -4   7   3      126.31      133.33      1.94 o 
  -3   7   3      414.90      432.49      5.47 o 
  -2   7   3      104.92      131.30      1.91 o 
  -1   7   3      869.56      816.03      8.89 o 
   0   7   3      643.74      672.60      6.85 o 
   1   7   3      440.62      443.56      5.76 o 
   2   7   3        5.70        6.04      0.69 o 
   3   7   3       49.79       49.77      2.01 o 
   4   7   3        0.00        0.24      0.92 o 
   5   7   3       52.00       51.08      2.52 o 
   6   7   3        7.55        6.25      2.97 o 
   7   7   3        0.03        1.62      2.72 o 
  -9   8   3        0.26       -0.26      1.42 o 
  -8   8   3       24.11       21.79      2.07 o 
  -7   8   3        1.88       -1.09      2.90 o 
  -6   8   3      312.40      295.44      5.62 o 
  -5   8   3       23.57       23.99      1.64 o 
  -4   8   3        9.54       11.59      1.69 o 
  -3   8   3      440.51      417.06      4.94 o 
  -2   8   3      157.88      189.84      2.77 o 
  -1   8   3     1196.25     1236.07     11.05 o 
   0   8   3      193.37      195.01      3.08 o 
   1   8   3        1.48        1.71      0.47 o 
   2   8   3       15.58       15.78      1.10 o 
   3   8   3      532.61      511.48      7.80 o 
   4   8   3        2.06        0.78      0.76 o 
   5   8   3       18.86       18.02      2.36 o 
   6   8   3        0.05       -0.96      2.04 o 
   7   8   3        0.06        1.66      2.88 o 
  -9   9   3        0.00       -1.49      2.11 o 
  -8   9   3        0.54        0.28      1.20 o 
  -7   9   3       90.40       94.83      8.26 o 
  -6   9   3        0.00        0.72      0.99 o 
  -5   9   3       39.04       30.23      1.88 o 
  -4   9   3       24.65       23.49      1.56 o 
  -3   9   3       34.05       35.36      1.38 o 
  -2   9   3      414.84      443.77      5.04 o 
  -1   9   3        9.86       10.30      0.83 o 
   0   9   3        4.47        3.74      0.60 o 
   1   9   3       92.58       93.58      2.59 o 
   2   9   3       23.05       24.45      1.55 o 
   3   9   3       16.16       15.09      1.90 o 
   4   9   3       31.21       30.39      6.42 o 
   5   9   3        1.43        0.68      1.31 o 
   6   9   3        0.68        0.32      2.42 o 
  -9  10   3        0.02        1.33      1.36 o 
  -8  10   3        0.02       -1.35      1.50 o 
  -7  10   3       22.57       21.21      2.17 o 
  -6  10   3       72.75       71.51      4.14 o 
  -5  10   3      167.68      158.42      3.96 o 
  -4  10   3        0.54        0.79      0.77 o 
  -3  10   3        3.93        6.18      0.87 o 
  -2  10   3       34.52       34.09      1.65 o 
  -1  10   3      142.64      145.57      2.72 o 
   0  10   3      158.01      147.09      2.81 o 
   1  10   3       46.84       44.41      1.60 o 
   2  10   3      266.17      269.68      6.29 o 
   3  10   3       13.87       19.31      2.18 o 
   4  10   3       22.93       25.52      2.59 o 
   5  10   3        0.00       -0.61      2.12 o 
   6  10   3        1.71        1.75      2.51 o 
  -8  11   3        0.00       -0.72      2.00 o 
  -7  11   3       61.60       52.51      2.82 o 
  -6  11   3        2.85        1.60      1.19 o 
  -5  11   3       50.97       50.47      2.43 o 
  -4  11   3        0.00       -0.69      0.69 o 
  -3  11   3        8.23        8.23      0.94 o 
  -2  11   3      185.89      189.75      3.94 o 
  -1  11   3       70.94       70.16      1.95 o 
   0  11   3       27.33       30.72      1.57 o 
   1  11   3      103.80      101.69      2.47 o 
   2  11   3       22.93       19.68      1.56 o 
   3  11   3        7.20        8.14      2.10 o 
   4  11   3       44.12       40.53      3.21 o 
   5  11   3        0.30        0.28      1.39 o 
   6  11   3        0.45       -0.18      2.67 o 
  -8  12   3        6.05        5.22      2.03 o 
  -7  12   3       52.37       46.91      2.77 o 
  -6  12   3       15.80       10.72      1.62 o 
  -5  12   3       26.58       25.60      1.96 o 
  -4  12   3       31.16       33.64      2.64 o 
  -3  12   3        0.00        0.77      0.63 o 
  -2  12   3       92.29       88.88      2.73 o 
  -1  12   3        0.61        0.25      0.72 o 
   0  12   3       26.18       23.96      1.36 o 
   1  12   3        1.77        0.98      0.65 o 
   2  12   3       25.90       26.82      2.43 o 
   3  12   3       15.14       18.94      2.31 o 
   4  12   3        9.01       15.66      2.46 o 
   5  12   3        0.00       -0.75      1.36 o 
   6  12   3        0.00       -0.79      2.40 o 
  -8  13   3        7.17        4.69      2.74 o 
  -7  13   3        6.30        3.68      1.42 o 
  -6  13   3       34.85       31.53      3.41 o 
  -5  13   3        0.12        0.33      0.97 o 
  -4  13   3        2.55        0.71      1.52 o 
  -3  13   3       16.43       18.29      1.56 o 
  -2  13   3       12.48       14.52      1.44 o 
  -1  13   3       20.44       22.56      1.63 o 
   0  13   3       28.13       29.19      1.52 o 
   1  13   3       86.36       82.22      2.88 o 
   2  13   3       34.17       37.56      2.85 o 
   3  13   3       12.27       10.47      1.93 o 
   4  13   3        3.44        3.20      1.47 o 
   5  13   3        0.34       -0.91      1.25 o 
   6  13   3        0.38       -0.07      2.31 o 
  -8  14   3        0.61       -3.25      3.39 o 
  -7  14   3        1.81        1.60      1.38 o 
  -6  14   3        2.85        0.61      1.34 o 
  -5  14   3        0.96       -0.63      0.97 o 
  -4  14   3        3.30        3.36      1.16 o 
  -3  14   3       48.59       45.22      2.30 o 
  -2  14   3        0.78        1.19      0.79 o 
  -1  14   3       10.31        8.00      1.19 o 
   0  14   3       46.92       47.39      1.91 o 
   1  14   3        1.74        1.57      0.91 o 
   2  14   3        9.44        9.74      2.51 o 
   3  14   3        7.58        5.93      1.64 o 
   4  14   3        0.35        1.56      1.52 o 
   5  14   3        0.61        0.21      1.41 o 
  -7  15   3        0.25        0.98      1.35 o 
  -6  15   3        7.56        7.01      1.57 o 
  -5  15   3        9.08        7.09      1.47 o 
  -4  15   3        0.03        0.03      1.11 o 
  -3  15   3        1.27        3.23      1.42 o 
  -2  15   3       51.33       49.78      2.42 o 
  -1  15   3        0.03        0.97      0.82 o 
   0  15   3       28.13       30.52      1.98 o 
   1  15   3       28.74       27.47      2.00 o 
   2  15   3        2.64        2.73      1.26 o 
   3  15   3        0.33       -0.96      1.18 o 
   4  15   3        0.28        0.23      1.54 o 
   5  15   3        0.04       -1.04      1.59 o 
  -7  16   3        5.06        5.88      1.78 o 
  -6  16   3        1.85        2.01      1.35 o 
  -5  16   3        0.01       -1.04      1.04 o 
  -4  16   3       13.56       11.13      2.13 o 
  -3  16   3        0.13       -0.60      1.15 o 
  -2  16   3        0.23       -0.05      0.93 o 
  -1  16   3       23.35       25.60      1.99 o 
   0  16   3        0.35       -0.94      0.94 o 
   1  16   3        9.28        5.28      1.49 o 
   2  16   3        0.30       -0.83      1.24 o 
   3  16   3        6.37        8.66      2.05 o 
   4  16   3        0.50        1.92      1.76 o 
  -6  17   3        0.00       -1.85      2.88 o 
  -5  17   3        0.00        0.73      1.48 o 
  -4  17   3        2.98        1.94      4.38 o 
  -3  17   3       18.82       17.60      2.46 o 
  -2  17   3        7.43        8.74      1.51 o 
  -1  17   3        3.69        1.17      1.12 o 
   0  17   3       17.93       20.76      2.50 o 
   1  17   3        1.53        1.88      1.49 o 
   2  17   3       11.84       13.34      2.30 o 
   3  17   3        1.87        2.86      2.05 o 
   4  17   3        0.04        2.13      2.67 o 
  -6  18   3        2.12        2.16      2.88 o 
  -5  18   3        0.45       -0.18      1.50 o 
  -4  18   3        1.76        0.93      1.79 o 
  -3  18   3        0.75        0.41      1.57 o 
  -2  18   3       10.56       11.47      1.69 o 
  -1  18   3        0.33        1.35      1.43 o 
   0  18   3       12.34       15.05      3.26 o 
   1  18   3        1.33       -0.14      1.77 o 
   2  18   3        2.73        1.59      1.66 o 
   3  18   3        1.18        1.50      2.63 o 
  -5  19   3        0.17        1.35      3.06 o 
  -4  19   3        3.74        3.61      2.12 o 
  -3  19   3        9.45       12.10      2.42 o 
  -2  19   3        0.00       -1.10      1.38 o 
  -1  19   3        7.43        3.38      2.70 o 
   0  19   3        0.96        0.54      1.51 o 
   1  19   3        3.41        8.43      2.97 o 
   2  19   3        0.04        0.50      2.31 o 
   3  19   3        3.29        1.80      2.96 o 
  -4  20   3        0.38        3.59      2.92 o 
  -3  20   3        0.09        0.94      1.80 o 
  -2  20   3        0.00        6.00      3.08 o 
  -1  20   3       11.59       16.44      4.77 o 
   0  20   3        3.60       -0.77      1.59 o 
   1  20   3        1.36        3.59      2.87 o 
  -2  21   3        0.12        1.19      2.65 o 
  -1  21   3        0.13       -1.55      1.55 o 
   0  21   3        0.33        0.55      2.43 o 
  -1  22   3        0.98        0.94      2.51 o 
 -10   0   4        3.85        3.69      2.65 o 
  -9   0   4        3.17        4.74      2.23 o 
  -8   0   4        6.11        3.77      2.02 o 
  -7   0   4       72.42       75.13      3.10 o 
  -6   0   4      125.92      124.44      7.36 o 
  -5   0   4      157.52      183.72      4.01 o 
  -4   0   4        0.83        2.39      1.01 o 
  -3   0   4       81.12       77.11      1.71 o 
  -2   0   4      268.45      270.89      3.55 o 
  -1   0   4      576.44      424.05      8.99 o 
   0   0   4     1405.56     1414.03     23.67 o 
   1   0   4        3.19        3.39      0.99 o 
   2   0   4      101.96      102.05      4.27 o 
   3   0   4       17.47       17.65      1.64 o 
   4   0   4        9.19        9.97      2.58 o 
   5   0   4        5.32        2.69      2.29 o 
   6   0   4        9.65       10.87      3.26 o 
   7   0   4        0.87        1.10      2.47 o 
 -10   1   4        0.24        0.90      1.69 o 
  -9   1   4        6.99        6.94      1.77 o 
  -8   1   4        0.96        0.72      1.13 o 
  -7   1   4        1.13        1.03      0.81 o 
  -6   1   4      254.08      266.75      3.94 o 
  -5   1   4       26.30       26.86      0.97 o 
  -4   1   4      104.30      102.53      1.50 o 
  -3   1   4      537.69      503.20      4.01 o 
  -2   1   4      427.60      420.61      3.74 o 
  -1   1   4       55.82       59.01      2.29 o 
   0   1   4      858.36      962.45      9.77 o 
   1   1   4       84.08       93.48      2.19 o 
   2   1   4      194.73      200.52      4.02 o 
   3   1   4      122.38      123.78      2.32 o 
   4   1   4        0.12       -0.89      0.89 o 
   5   1   4        4.50        3.75      1.55 o 
   6   1   4        7.93        7.80      2.15 o 
   7   1   4        2.78       -1.14      2.49 o 
 -10   2   4        7.42        8.69      2.18 o 
  -9   2   4        0.40       -1.25      1.25 o 
  -8   2   4       15.37       14.48      2.02 o 
  -7   2   4       21.73       22.69      2.28 o 
  -6   2   4       10.17       10.32      1.54 o 
  -5   2   4      107.65      114.85      1.69 o 
  -4   2   4      309.87      275.79      2.72 o 
  -3   2   4      191.12      207.48      2.17 o 
  -2   2   4      127.85      130.20      1.72 o 
  -1   2   4        0.04       -0.27      0.27 o 
   0   2   4      671.32      681.93     11.04 o 
   1   2   4     1056.82     1054.71     12.79 o 
   2   2   4      236.56      236.80      4.92 o 
   3   2   4       12.34       10.83      1.05 o 
   4   2   4        2.03        1.06      0.67 o 
   5   2   4       27.77       31.68      2.87 o 
   6   2   4        0.98        4.54      1.83 o 
   7   2   4        0.56        1.33      2.89 o 
 -10   3   4        0.79        0.85      1.77 o 
  -9   3   4        0.80        1.14      1.38 o 
  -8   3   4        1.48        1.19      1.06 o 
  -7   3   4       20.68       25.25      1.76 o 
  -6   3   4       29.53       34.70      1.46 o 
  -5   3   4      161.73      169.58      2.43 o 
  -4   3   4       10.70       13.02      0.59 o 
  -3   3   4       83.84       98.62      1.64 o 
  -2   3   4      131.31      123.06      1.65 o 
  -1   3   4      124.36      123.60      2.48 o 
   0   3   4       18.43       27.58      1.05 o 
   1   3   4        1.28        0.58      0.56 o 
   2   3   4        0.64        0.08      0.50 o 
   3   3   4       58.73       62.62      1.84 o 
   4   3   4       11.63       10.63      1.14 o 
   5   3   4       12.48       11.26      2.10 o 
   6   3   4        8.54       10.86      2.21 o 
   7   3   4        0.02        1.38      1.91 o 
 -10   4   4        1.02        1.18      1.64 o 
  -9   4   4        0.04        1.82      1.50 o 
  -8   4   4        0.60       -0.26      0.93 o 
  -7   4   4        0.58        0.11      0.77 o 
  -6   4   4       67.69       64.95      1.94 o 
  -5   4   4      239.22      242.61      3.57 o 
  -4   4   4        0.15        0.29      0.28 o 
  -3   4   4      345.02      346.67      3.44 o 
  -2   4   4       89.14       88.50      1.75 o 
  -1   4   4      621.08      640.62     10.19 o 
   0   4   4      207.57      228.37      6.32 o 
   1   4   4      215.43      244.71      5.03 o 
   2   4   4        0.08        0.62      0.60 o 
   3   4   4        2.63        2.66      0.79 o 
   4   4   4       23.30       23.40      1.52 o 
   5   4   4        5.77        4.67      1.69 o 
   6   4   4        0.66        0.62      1.39 o 
   7   4   4        0.82        0.91      1.83 o 
 -10   5   4        0.26        0.03      1.73 o 
  -9   5   4        0.02       -0.66      1.18 o 
  -8   5   4        0.01       -0.50      0.98 o 
  -7   5   4        3.65        5.33      1.18 o 
  -6   5   4       11.35        9.49      1.00 o 
  -5   5   4      292.37      284.39      5.07 o 
  -4   5   4       13.09       18.49      1.39 o 
  -3   5   4       36.05       39.57      0.92 o 
  -2   5   4        4.55        4.90      0.99 o 
  -1   5   4       19.98       18.03      1.11 o 
   0   5   4        1.03       -0.04      0.43 o 
   1   5   4      736.80      724.39      8.76 o 
   2   5   4      103.96      104.48      2.78 o 
   3   5   4       21.80       20.12      2.04 o 
   4   5   4       99.24       98.90      3.15 o 
   5   5   4        0.60        0.57      1.29 o 
   6   5   4       28.42       28.54      2.99 o 
  -9   6   4        0.28        0.33      1.18 o 
  -8   6   4        7.89        5.61      1.35 o 
  -7   6   4        3.92        2.76      1.04 o 
  -6   6   4        8.32        8.72      1.08 o 
  -5   6   4        0.10        0.94      0.54 o 
  -4   6   4      508.78      585.65      4.76 o 
  -3   6   4       46.82       53.38      1.23 o 
  -2   6   4       13.50       17.12      1.61 o 
  -1   6   4       25.42       28.62      1.13 o 
   0   6   4        1.88        0.61      0.48 o 
   1   6   4      173.33      178.12      2.78 o 
   2   6   4       61.12       64.01      1.77 o 
   3   6   4        5.95        5.02      1.01 o 
   4   6   4       32.13       29.47      1.96 o 
   5   6   4        7.78        6.13      1.68 o 
   6   6   4       22.17       32.60      4.92 o 
  -9   7   4        7.68        7.86      1.74 o 
  -8   7   4        2.42        3.24      1.24 o 
  -7   7   4        3.23        2.66      1.13 o 
  -6   7   4       13.33       12.81      1.17 o 
  -5   7   4        0.78        0.24      0.52 o 
  -4   7   4       88.11       93.36      1.55 o 
  -3   7   4        0.26       -0.13      0.33 o 
  -2   7   4       57.63       60.60      1.56 o 
  -1   7   4      101.82       95.28      3.18 o 
   0   7   4      209.89      184.36      3.11 o 
   1   7   4       71.67       69.75      2.27 o 
   2   7   4        0.11        1.11      0.68 o 
   3   7   4        8.91        7.12      1.55 o 
   4   7   4        1.73        2.55      1.39 o 
   5   7   4        0.57        0.70      1.87 o 
   6   7   4        5.28        1.28      2.56 o 
  -9   8   4        3.80        4.05      1.57 o 
  -8   8   4       10.06        8.79      1.58 o 
  -7   8   4       14.40       12.67      2.02 o 
  -6   8   4       14.71       15.79      2.14 o 
  -5   8   4        7.26        5.49      0.79 o 
  -4   8   4        8.02        9.10      1.01 o 
  -3   8   4      227.03      241.08      4.02 o 
  -2   8   4        1.41        1.01      0.64 o 
  -1   8   4       19.96       18.74      1.05 o 
   0   8   4       14.56       15.21      1.02 o 
   1   8   4        4.35        4.71      0.85 o 
   2   8   4        0.16       -0.24      0.63 o 
   3   8   4        2.40        2.49      1.19 o 
   4   8   4       19.02       18.98      2.34 o 
   5   8   4       22.95       24.05      2.79 o 
   6   8   4        1.42        1.96      2.65 o 
  -9   9   4        0.17       -0.29      1.36 o 
  -8   9   4        0.35        0.22      1.06 o 
  -7   9   4        1.13        0.79      0.86 o 
  -6   9   4        5.77        7.29      2.34 o 
  -5   9   4        3.51        7.08      1.18 o 
  -4   9   4        0.01       -0.49      0.49 o 
  -3   9   4       97.92       93.53      2.25 o 
  -2   9   4       75.57       79.90      1.92 o 
  -1   9   4       24.20       24.10      1.20 o 
   0   9   4        6.89        8.63      0.89 o 
   1   9   4        7.58        7.09      1.00 o 
   2   9   4        1.33        0.11      0.67 o 
   3   9   4       48.81       37.83      4.96 o 
   4   9   4        0.37        0.05      1.24 o 
   5   9   4        1.87       -0.89      1.81 o 
   6   9   4        0.07       -1.21      2.51 o 
  -9  10   4        1.52        3.01      1.55 o 
  -8  10   4       20.98       20.76      2.12 o 
  -7  10   4        3.08        2.11      0.92 o 
  -6  10   4        4.17        4.00      1.20 o 
  -5  10   4        0.36        1.89      0.90 o 
  -4  10   4       26.83       22.40      1.63 o 
  -3  10   4       72.63       64.56      2.25 o 
  -2  10   4      179.93      196.95      4.50 o 
  -1  10   4        6.27        5.95      0.79 o 
   0  10   4       11.73       11.75      1.03 o 
   1  10   4       74.12       65.83      2.38 o 
   2  10   4       16.90       22.30      2.90 o 
   3  10   4       70.68       60.32      3.44 o 
   4  10   4        6.63        6.15      2.69 o 
   5  10   4        0.95       -0.38      1.43 o 
   6  10   4        0.82       -1.24      2.42 o 
  -9  11   4        4.16        3.97      2.17 o 
  -8  11   4       15.31       14.09      6.47 o 
  -7  11   4        0.19       -0.80      1.04 o 
  -6  11   4        3.00        2.81      1.17 o 
  -5  11   4       17.87       17.93      2.34 o 
  -4  11   4        1.63        2.17      1.81 o 
  -3  11   4       27.85       35.70      1.86 o 
  -2  11   4      123.66      118.77      3.17 o 
  -1  11   4        1.59        1.69      0.61 o 
   0  11   4       21.44       18.26      1.24 o 
   1  11   4       47.92       46.21      2.11 o 
   2  11   4       37.36       33.57      2.63 o 
   3  11   4        6.08        4.54      1.43 o 
   4  11   4        3.41        3.17      1.60 o 
   5  11   4        0.52       -1.75      3.90 o 
  -8  12   4        5.77        2.68      2.37 o 
  -7  12   4        1.92        0.72      1.17 o 
  -6  12   4        0.39        0.56      0.96 o 
  -5  12   4        8.74        7.72      1.33 o 
  -4  12   4        8.50        6.77      1.48 o 
  -3  12   4        2.55        0.77      0.74 o 
  -2  12   4        0.26        0.55      0.69 o 
  -1  12   4       17.04       18.45      1.76 o 
   0  12   4       21.20       19.73      1.34 o 
   1  12   4        1.58        2.29      0.87 o 
   2  12   4        1.79        1.70      1.18 o 
   3  12   4        5.70        3.35      1.63 o 
   4  12   4        0.01       -1.34      1.34 o 
   5  12   4        1.72        0.99      1.62 o 
  -8  13   4        0.43        1.23      1.87 o 
  -7  13   4       15.87       12.00      1.88 o 
  -6  13   4        0.95       -0.96      1.18 o 
  -5  13   4        5.35        9.04      2.90 o 
  -4  13   4       50.73       48.46      3.13 o 
  -3  13   4       37.00       31.85      4.02 o 
  -2  13   4        0.98        0.47      0.71 o 
  -1  13   4       89.01       87.76      2.91 o 
   0  13   4       37.73       40.84      1.82 o 
   1  13   4        3.29        2.10      1.79 o 
   2  13   4       32.67       27.65      2.65 o 
   3  13   4        0.15       -0.22      2.44 o 
   4  13   4       13.62       16.97      2.62 o 
   5  13   4        0.00        0.22      1.67 o 
  -8  14   4        3.08        1.79      2.09 o 
  -7  14   4        0.87       -0.06      1.19 o 
  -6  14   4        0.07       -1.00      1.00 o 
  -5  14   4        4.12        4.57      1.32 o 
  -4  14   4       10.28       11.92      1.99 o 
  -3  14   4       44.89       44.06      2.32 o 
  -2  14   4        0.09        0.37      0.77 o 
  -1  14   4       32.25       34.05      2.06 o 
   0  14   4        0.40        0.38      0.71 o 
   1  14   4        0.03        0.28      0.84 o 
   2  14   4       19.65       17.28      2.61 o 
   3  14   4        1.05        0.88      1.32 o 
   4  14   4        0.04        0.14      1.48 o 
   5  14   4        0.00       -2.16      2.16 o 
  -7  15   4        1.86        3.43      2.13 o 
  -6  15   4        2.63        1.80      1.27 o 
  -5  15   4        1.98        1.48      1.11 o 
  -4  15   4       34.56       31.59      3.43 o 
  -3  15   4        3.44        3.52      1.06 o 
  -2  15   4        8.20        8.98      1.40 o 
  -1  15   4        2.37        1.08      0.84 o 
   0  15   4       29.15       32.29      2.11 o 
   1  15   4       17.70       13.38      1.67 o 
   2  15   4        4.29        1.90      1.52 o 
   3  15   4        0.43       -1.21      1.21 o 
   4  15   4        1.17        0.57      1.70 o 
  -7  16   4        0.12        1.96      1.54 o 
  -6  16   4        0.14        0.88      1.22 o 
  -5  16   4        0.37        2.66      1.77 o 
  -4  16   4        0.46        0.42      1.26 o 
  -3  16   4        6.53        8.88      1.92 o 
  -2  16   4       58.80       58.38      2.71 o 
  -1  16   4        1.64       -0.14      1.07 o 
   0  16   4        1.24       -0.63      1.07 o 
   1  16   4       10.33       12.12      1.67 o 
   2  16   4        1.58        2.59      2.92 o 
   3  16   4        1.83        4.11      2.70 o 
   4  16   4        7.43        3.05      2.85 o 
  -7  17   4        3.67        3.53      2.92 o 
  -6  17   4        1.39        1.74      1.45 o 
  -5  17   4        4.98        2.07      1.65 o 
  -4  17   4        9.08       11.23      2.26 o 
  -3  17   4        1.31       -1.10      1.29 o 
  -2  17   4       28.87       28.10      2.21 o 
  -1  17   4       17.56       24.29      2.06 o 
   0  17   4       11.44       12.99      2.15 o 
   1  17   4        1.85       -1.37      1.37 o 
   2  17   4        0.08        1.42      2.00 o 
   3  17   4       12.24       17.22      2.78 o 
  -6  18   4        0.22        0.88      2.69 o 
  -5  18   4        2.90        1.55      1.71 o 
  -4  18   4        5.63        5.23      1.80 o 
  -3  18   4        5.20        4.88      1.74 o 
  -2  18   4        0.06       -1.17      1.49 o 
  -1  18   4        7.71       13.27      4.20 o 
   0  18   4        0.21       -0.78      1.20 o 
   1  18   4        4.92        7.26      2.78 o 
   2  18   4        1.95        0.67      1.64 o 
   3  18   4        4.97        1.84      2.97 o 
  -5  19   4        0.25        1.46      2.63 o 
  -4  19   4        1.58        0.51      1.79 o 
  -3  19   4       16.59       16.60      3.28 o 
  -2  19   4        0.03        0.35      1.15 o 
  -1  19   4        2.08        2.35      1.55 o 
   0  19   4        0.38       -0.87      1.69 o 
   1  19   4        5.02        9.12      2.92 o 
  -4  20   4        1.22        3.77      2.88 o 
  -3  20   4        0.20       -1.73      3.94 o 
  -2  20   4        1.81        1.89      1.53 o 
  -1  20   4       10.20       10.64      4.60 o 
   0  20   4        0.10        1.66      2.07 o 
  -2  21   4        0.14       -2.14      2.14 o 
  -1  21   4        0.86        3.81      1.87 o 
 -10   1   5        0.71       -1.10      1.51 o 
  -9   1   5        0.17        0.61      1.34 o 
  -8   1   5       15.20       15.60      2.04 o 
  -7   1   5       24.74       24.34      1.77 o 
  -6   1   5       13.81       14.47      1.05 o 
  -5   1   5      107.07      113.13      1.76 o 
  -4   1   5       20.96       17.01      0.79 o 
  -3   1   5      196.83      208.51      2.38 o 
  -2   1   5     1711.05     1786.93     34.44 o 
  -1   1   5      612.33      594.69     12.39 o 
   0   1   5      544.86      528.90      8.29 o 
   1   1   5        7.49        6.88      1.05 o 
   2   1   5        8.75        8.33      1.22 o 
   3   1   5      169.04      170.77      3.48 o 
   4   1   5       80.70       84.45      4.16 o 
   5   1   5        0.05       -0.09      1.27 o 
   6   1   5        0.66        2.93      1.93 o 
 -10   2   5        0.31       -0.44      1.83 o 
  -9   2   5        0.65        0.53      1.37 o 
  -8   2   5       28.15       28.44      2.47 o 
  -7   2   5       73.31       74.63      3.56 o 
  -6   2   5        0.80       -0.17      0.70 o 
  -5   2   5       20.14       15.98      0.74 o 
  -4   2   5       23.66       20.40      0.76 o 
  -3   2   5       10.73       14.12      0.70 o 
  -2   2   5      916.92     1020.05     12.74 o 
  -1   2   5     1361.64     1419.12     17.36 o 
   0   2   5        1.82        1.57      0.54 o 
   1   2   5       13.62       11.75      1.30 o 
   2   2   5       60.70       56.77      1.80 o 
   3   2   5       31.65       30.02      1.50 o 
   4   2   5      108.87      120.08      4.87 o 
   5   2   5       13.82       12.52      2.34 o 
   6   2   5        0.00        0.42      1.64 o 
 -10   3   5        0.90       -0.51      1.54 o 
  -9   3   5        7.63        6.41      3.46 o 
  -8   3   5        0.30       -0.88      0.88 o 
  -7   3   5        0.35        0.64      0.83 o 
  -6   3   5       16.22       14.47      1.08 o 
  -5   3   5        0.08       -0.33      0.33 o 
  -4   3   5       39.58       36.08      0.95 o 
  -3   3   5       30.66       30.64      0.96 o 
  -2   3   5      255.58      245.60      4.00 o 
  -1   3   5      914.08      978.43     10.34 o 
   0   3   5       67.43       65.69      1.97 o 
   1   3   5        6.78        5.66      0.79 o 
   2   3   5       30.67       34.11      1.56 o 
   3   3   5       12.80       15.46      1.24 o 
   4   3   5       87.74      104.13      3.39 o 
   5   3   5       47.40       55.51      3.88 o 
   6   3   5        0.02        2.33      1.78 o 
 -10   4   5        0.81       -0.61      1.59 o 
  -9   4   5        0.63        0.82      1.45 o 
  -8   4   5       11.81        8.92      2.06 o 
  -7   4   5        0.27       -0.69      0.75 o 
  -6   4   5       86.59       92.53      2.28 o 
  -5   4   5       34.53       35.33      1.15 o 
  -4   4   5       13.44       15.81      0.78 o 
  -3   4   5        1.05        1.11      0.38 o 
  -2   4   5       71.73       69.21      1.94 o 
  -1   4   5      696.30      714.09      7.51 o 
   0   4   5      179.88      172.76      3.38 o 
   1   4   5      190.32      194.16      3.02 o 
   2   4   5        0.02        0.31      0.57 o 
   3   4   5        2.11        0.93      0.91 o 
   4   4   5       43.93       48.23      2.18 o 
   5   4   5       17.03       19.65      2.74 o 
   6   4   5        0.47       -0.47      2.42 o 
 -10   5   5        2.74        4.09      1.91 o 
  -9   5   5        6.09        6.37      1.70 o 
  -8   5   5        1.15       -0.10      0.97 o 
  -7   5   5        1.28        1.96      0.93 o 
  -6   5   5        2.45        1.86      0.69 o 
  -5   5   5       92.67       92.84      2.17 o 
  -4   5   5       75.48       71.52      1.53 o 
  -3   5   5       12.07       13.23      0.64 o 
  -2   5   5       94.61      107.71      2.19 o 
  -1   5   5      494.61      518.02      6.92 o 
   0   5   5      167.94      180.87      3.69 o 
   1   5   5        3.99        2.41      0.74 o 
   2   5   5        3.60        4.71      0.98 o 
   3   5   5       27.41       23.90      1.63 o 
   4   5   5       30.07       29.82      1.83 o 
   5   5   5        4.16        6.15      2.90 o 
   6   5   5        0.48        0.72      2.70 o 
 -10   6   5        3.30        3.82      2.04 o 
  -9   6   5        4.54        3.86      1.43 o 
  -8   6   5       13.67       10.35      1.59 o 
  -7   6   5        9.48        8.52      3.23 o 
  -6   6   5        0.00       -0.37      0.56 o 
  -5   6   5       13.01       15.03      1.06 o 
  -4   6   5        1.22        0.44      0.72 o 
  -3   6   5      401.96      386.19      3.56 o 
  -2   6   5      113.15      107.21      3.04 o 
  -1   6   5       23.30       22.14      1.16 o 
   0   6   5       17.61       19.13      1.99 o 
   1   6   5       58.28       66.85      2.33 o 
   2   6   5        0.67        1.01      0.83 o 
   3   6   5        0.14        0.01      1.06 o 
   4   6   5        1.48        2.89      1.01 o 
   5   6   5        8.63       18.49      4.13 o 
   6   6   5        0.01       -2.18      2.31 o 
 -10   7   5        0.12        0.02      2.43 o 
  -9   7   5        0.06        1.63      1.30 o 
  -8   7   5        8.40        9.53      1.58 o 
  -7   7   5        1.07        1.12      0.77 o 
  -6   7   5        7.46        5.82      0.89 o 
  -5   7   5        2.55        2.25      0.63 o 
  -4   7   5      179.75      191.73      2.39 o 
  -3   7   5       80.26       67.30      1.38 o 
  -2   7   5      194.98      190.47      3.13 o 
  -1   7   5        5.76       11.44      0.95 o 
   0   7   5      195.77      217.85      4.26 o 
   1   7   5       41.48       46.08      1.99 o 
   2   7   5        4.68        6.12      1.06 o 
   3   7   5       16.58       15.81      2.20 o 
   4   7   5       11.82       10.69      2.03 o 
   5   7   5       16.95       15.95      3.97 o 
   6   7   5        3.74        2.43      3.10 o 
  -9   8   5        0.11       -0.66      1.17 o 
  -8   8   5        0.08       -0.06      1.03 o 
  -7   8   5        5.00        3.58      0.95 o 
  -6   8   5        1.33        0.20      0.72 o 
  -5   8   5        1.60        0.76      0.77 o 
  -4   8   5       41.02       37.26      1.29 o 
  -3   8   5      198.74      207.65      4.11 o 
  -2   8   5      248.14      259.07      3.87 o 
  -1   8   5       24.14       25.14      1.29 o 
   0   8   5        7.92        6.93      1.02 o 
   1   8   5        3.40        2.98      0.83 o 
   2   8   5       96.93       98.95      5.10 o 
   3   8   5       12.42       13.67      2.10 o 
   4   8   5        0.02        1.72      1.38 o 
   5   8   5        4.08        5.35      2.99 o 
  -9   9   5        0.00       -0.36      1.24 o 
  -8   9   5        4.63        2.27      1.64 o 
  -7   9   5        2.69        2.13      1.11 o 
  -6   9   5        8.49        8.33      1.31 o 
  -5   9   5       58.25       52.20      2.32 o 
  -4   9   5       54.61       57.54      1.93 o 
  -3   9   5       15.45       15.06      1.64 o 
  -2   9   5        0.61       -0.32      0.46 o 
  -1   9   5       96.64      102.67      2.44 o 
   0   9   5        4.43        3.56      1.79 o 
   1   9   5       38.53       39.59      2.05 o 
   2   9   5       14.19       14.49      1.71 o 
   3   9   5        5.47        5.04      2.38 o 
   4   9   5        1.27        0.53      1.29 o 
   5   9   5        0.13       -2.14      2.14 o 
  -9  10   5        3.81        3.14      1.98 o 
  -8  10   5        2.94        2.67      2.51 o 
  -7  10   5        0.22       -0.16      0.98 o 
  -6  10   5       11.16        9.80      1.89 o 
  -5  10   5        1.14        0.39      0.91 o 
  -4  10   5       15.75       15.15      1.26 o 
  -3  10   5      287.91      285.11      5.23 o 
  -2  10   5      149.73      144.05      3.53 o 
  -1  10   5        0.02        0.28      0.55 o 
   0  10   5       14.03       13.65      1.20 o 
   1  10   5        0.08       -0.60      0.60 o 
   2  10   5       78.63       75.82      4.34 o 
   3  10   5        6.58        3.05      1.77 o 
   4  10   5        0.27       -1.16      1.37 o 
   5  10   5        2.68        2.74      2.92 o 
  -9  11   5        2.75        2.81      2.05 o 
  -8  11   5        0.02       -0.96      1.43 o 
  -7  11   5        1.18        2.04      1.12 o 
  -6  11   5       10.44       10.19      1.55 o 
  -5  11   5        1.92       -0.28      1.03 o 
  -4  11   5       75.25       74.12      2.59 o 
  -3  11   5       40.53       43.52      2.11 o 
  -2  11   5       52.34       47.47      2.14 o 
  -1  11   5       44.58       39.47      1.68 o 
   0  11   5       52.38       53.67      1.98 o 
   1  11   5        4.36        2.01      0.90 o 
   2  11   5        0.99        0.25      0.99 o 
   3  11   5        3.65        2.16      1.35 o 
   4  11   5        0.77       -0.26      1.36 o 
   5  11   5        1.14        3.12      1.99 o 
  -8  12   5        0.52       -1.26      1.48 o 
  -7  12   5        2.15        2.24      1.16 o 
  -6  12   5        5.44        5.82      1.37 o 
  -5  12   5        9.86       10.85      1.58 o 
  -4  12   5      121.18      113.46     10.20 o 
  -3  12   5        4.98        3.77      1.42 o 
  -2  12   5      101.17      112.24      3.31 o 
  -1  12   5       30.11       28.73      2.12 o 
   0  12   5        5.71        6.71      1.01 o 
   1  12   5      108.36       93.74      3.20 o 
   2  12   5        0.24        1.84      1.19 o 
   3  12   5        0.05        1.92      1.48 o 
   4  12   5        0.43        0.83      1.52 o 
   5  12   5        1.58       -1.74      4.49 o 
  -8  13   5        0.21        0.00      1.75 o 
  -7  13   5        0.31       -0.38      1.19 o 
  -6  13   5        1.52        1.73      1.04 o 
  -5  13   5       15.09       17.01      2.25 o 
  -4  13   5       26.44       24.87      2.50 o 
  -3  13   5        4.19        4.76      1.08 o 
  -2  13   5        2.91        1.50      0.98 o 
  -1  13   5      136.71      130.76      3.70 o 
   0  13   5       44.16       42.80      1.96 o 
   1  13   5       41.99       45.15      2.98 o 
   2  13   5       40.38       40.68      3.20 o 
   3  13   5        0.00       -0.19      1.25 o 
   4  13   5        1.59        0.04      1.69 o 
  -8  14   5        0.68        2.72      2.05 o 
  -7  14   5        1.91        3.61      1.45 o 
  -6  14   5        0.11        0.96      1.25 o 
  -5  14   5        5.12        2.65      1.45 o 
  -4  14   5       41.11       39.71      3.08 o 
  -3  14   5      118.36      120.44      3.66 o 
  -2  14   5       30.93       35.10      2.28 o 
  -1  14   5        1.47       -0.78      0.78 o 
   0  14   5        1.63        1.18      0.85 o 
   1  14   5       67.93       70.88      3.03 o 
   2  14   5        7.15        4.01      3.71 o 
   3  14   5        0.01       -1.23      1.23 o 
   4  14   5        3.51        4.73      2.01 o 
  -7  15   5        0.51        0.52      1.26 o 
  -6  15   5        0.06        0.15      1.20 o 
  -5  15   5       29.09       29.27      4.55 o 
  -4  15   5        3.62        0.57      1.21 o 
  -3  15   5        2.71        4.20      1.09 o 
  -2  15   5        7.49        6.71      1.83 o 
  -1  15   5       33.44       30.62      2.17 o 
   0  15   5       40.45       42.88      2.51 o 
   1  15   5       34.76       42.75      3.27 o 
   2  15   5       31.72       29.01      3.79 o 
   3  15   5        5.39        5.89      3.17 o 
   4  15   5        0.70       -0.99      2.61 o 
  -7  16   5        1.46        2.66      1.54 o 
  -6  16   5        6.94       12.53      1.89 o 
  -5  16   5        0.87        0.71      1.32 o 
  -4  16   5        6.18        4.76      1.62 o 
  -3  16   5        0.35        0.58      1.05 o 
  -2  16   5        9.83        9.94      1.68 o 
  -1  16   5        8.94       10.96      1.57 o 
   0  16   5       45.60       41.87      5.76 o 
   1  16   5        9.90        9.97      3.78 o 
   2  16   5        0.12       -1.22      1.22 o 
   3  16   5        0.50       -1.30      2.34 o 
  -7  17   5        0.93        1.44      2.03 o 
  -6  17   5        4.50        3.93      1.90 o 
  -5  17   5        5.77        3.10      1.78 o 
  -4  17   5        4.55        4.54      2.29 o 
  -3  17   5        4.37        2.84      1.50 o 
  -2  17   5       12.53        8.62      1.52 o 
  -1  17   5       14.11       13.43      1.79 o 
   0  17   5        4.41        3.50      2.52 o 
   1  17   5        3.56        1.37      2.04 o 
   2  17   5        0.68       -1.35      1.35 o 
   3  17   5        2.55       -0.92      2.11 o 
  -6  18   5        2.22       -0.07      2.70 o 
  -5  18   5        1.07        3.63      1.85 o 
  -4  18   5        4.88        4.57      4.87 o 
  -3  18   5        0.00        1.58      1.89 o 
  -2  18   5        4.11        2.67      1.23 o 
  -1  18   5        0.02        0.80      1.36 o 
   0  18   5        7.02        6.68      1.95 o 
   1  18   5        0.69        0.83      2.18 o 
   2  18   5       14.13       19.86      4.13 o 
  -5  19   5        0.76        0.47      2.70 o 
  -4  19   5        0.55        4.32      1.99 o 
  -3  19   5        4.10        1.65      3.45 o 
  -2  19   5        0.05        1.06      1.23 o 
  -1  19   5        1.34        1.69      1.58 o 
   0  19   5        0.17       -0.41      1.45 o 
  -4  20   5        0.17       -1.73      2.29 o 
  -3  20   5        4.68        6.20      2.87 o 
  -2  20   5        0.17       -0.46      1.52 o 
  -1  20   5        0.25        0.30      1.56 o 
 -10   0   6        0.01       -1.75      1.75 o 
  -9   0   6        9.20        2.29      1.91 o 
  -8   0   6        6.39        6.90      2.22 o 
  -7   0   6       25.06       22.73      2.85 o 
  -6   0   6       75.66       89.75      2.43 o 
  -5   0   6       15.11       19.56      1.20 o 
  -4   0   6        0.03        0.84      0.54 o 
  -3   0   6     1891.75     1941.52     18.27 o 
  -2   0   6       29.52       21.92      2.20 o 
  -1   0   6       82.19       97.05      4.38 o 
   0   0   6      392.43      438.30     11.01 o 
   1   0   6       18.23       13.97      2.16 o 
   2   0   6     1023.32     1026.70     20.89 o 
   3   0   6      251.38      257.55      6.62 o 
   4   0   6        1.07        2.25      2.18 o 
   5   0   6        1.30        2.70      2.69 o 
 -10   1   6        0.01        0.26      1.55 o 
  -9   1   6        5.19       11.11      2.06 o 
  -8   1   6       37.24       34.81      3.96 o 
  -7   1   6       38.27       40.00      2.04 o 
  -6   1   6       11.18       10.48      0.84 o 
  -5   1   6      118.44      112.92      1.84 o 
  -4   1   6      101.41      110.69      1.77 o 
  -3   1   6      153.66      160.95      2.64 o 
  -2   1   6        0.20        0.68      0.64 o 
  -1   1   6       62.56       57.69      3.34 o 
   0   1   6       99.31       99.78      5.56 o 
   1   1   6       14.98       14.54      1.59 o 
   2   1   6      196.46      215.54      5.52 o 
   3   1   6       40.73       48.62      2.17 o 
   4   1   6       11.71       13.32      2.35 o 
   5   1   6        0.71       -1.26      1.95 o 
 -10   2   6        0.00       -1.49      1.49 o 
  -9   2   6        3.30        4.36      1.93 o 
  -8   2   6        0.01        0.47      1.19 o 
  -7   2   6       76.54       76.91      2.66 o 
  -6   2   6       66.20       63.43      1.87 o 
  -5   2   6        2.01        1.95      0.46 o 
  -4   2   6       35.59       38.22      1.07 o 
  -3   2   6      172.91      172.71      2.71 o 
  -2   2   6      334.79      336.79      6.30 o 
  -1   2   6       30.88       34.52      1.89 o 
   0   2   6        6.66        4.49      1.22 o 
   1   2   6       72.83       78.10      6.59 o 
   2   2   6        4.53        3.59      1.03 o 
   3   2   6       95.12      106.73      4.30 o 
   4   2   6        2.65        1.69      1.40 o 
   5   2   6        4.38        4.08      1.95 o 
 -10   3   6        0.01       -0.49      1.57 o 
  -9   3   6        9.46        7.25      1.79 o 
  -8   3   6       15.30       18.33      3.01 o 
  -7   3   6        6.66        5.82      1.10 o 
  -6   3   6        0.04        0.76      0.58 o 
  -5   3   6       65.48       69.89      1.46 o 
  -4   3   6      549.13      571.05      5.38 o 
  -3   3   6       45.74       45.37      1.73 o 
  -2   3   6       71.29       71.57      2.20 o 
  -1   3   6       32.97       37.98      1.62 o 
   0   3   6       88.89       85.52      2.47 o 
   1   3   6      485.73      482.48     12.80 o 
   2   3   6      217.15      215.39      3.95 o 
   3   3   6        2.02        2.26      1.24 o 
   4   3   6        0.01       -1.04      1.28 o 
   5   3   6        0.01        1.32      1.79 o 
 -10   4   6        4.25        3.15      1.80 o 
  -9   4   6        3.63       -0.20      1.24 o 
  -8   4   6        2.70        1.79      1.09 o 
  -7   4   6        8.11        8.98      1.27 o 
  -6   4   6      173.30      167.60      3.14 o 
  -5   4   6      141.97      139.65      2.34 o 
  -4   4   6      598.50      605.69      5.66 o 
  -3   4   6      280.25      257.37      3.42 o 
  -2   4   6       44.15       43.86      1.50 o 
  -1   4   6       13.10       12.24      1.55 o 
   0   4   6       51.40       47.88      2.05 o 
   1   4   6      224.48      221.79      3.89 o 
   2   4   6      111.28      111.99      2.84 o 
   3   4   6       50.96       55.34      3.77 o 
   4   4   6        0.07       -1.11      1.11 o 
   5   4   6        0.30        0.17      2.28 o 
 -10   5   6        2.75       -0.87      1.93 o 
  -9   5   6        0.00       -0.55      1.09 o 
  -8   5   6       10.60       11.23      1.57 o 
  -7   5   6        1.76        0.52      0.83 o 
  -6   5   6        1.24        0.87      0.64 o 
  -5   5   6       72.74       77.82      1.76 o 
  -4   5   6        3.45        3.52      0.59 o 
  -3   5   6       40.05       43.18      1.48 o 
  -2   5   6       34.75       35.08      1.40 o 
  -1   5   6       33.29       36.47      1.67 o 
   0   5   6       14.02       10.68      0.98 o 
   1   5   6       46.04       41.41      1.74 o 
   2   5   6       12.20        8.59      1.08 o 
   3   5   6       14.86       15.09      1.72 o 
   4   5   6       14.86       14.24      1.58 o 
   5   5   6        5.19        3.87      3.14 o 
 -10   6   6        0.44       -1.41      1.41 o 
  -9   6   6        0.08       -1.05      1.05 o 
  -8   6   6        0.61       -0.92      0.92 o 
  -7   6   6       49.82       55.26      2.04 o 
  -6   6   6       20.48       20.48      1.29 o 
  -5   6   6       78.68       70.32      1.69 o 
  -4   6   6       38.93       40.15      1.80 o 
  -3   6   6       76.93       78.69      3.65 o 
  -2   6   6      146.78      129.56      3.64 o 
  -1   6   6       30.88       25.88      2.29 o 
   0   6   6        1.65        3.03      0.63 o 
   1   6   6        7.67        6.83      1.17 o 
   2   6   6        8.81        7.89      1.06 o 
   3   6   6        0.56        1.46      0.99 o 
   4   6   6        3.62        2.09      1.40 o 
   5   6   6        0.69        4.69      3.12 o 
 -10   7   6        3.01        1.75      1.82 o 
  -9   7   6        0.78        0.15      1.27 o 
  -8   7   6        1.61        1.08      1.10 o 
  -7   7   6       24.79       21.60      1.49 o 
  -6   7   6        7.11        5.69      1.12 o 
  -5   7   6      117.44      116.54      3.20 o 
  -4   7   6        1.96        2.06      0.59 o 
  -3   7   6       56.42       52.65      1.72 o 
  -2   7   6       10.68       10.93      0.79 o 
  -1   7   6      203.20      199.21      3.67 o 
   0   7   6        1.58        1.68      0.75 o 
   1   7   6       34.53       31.27      1.96 o 
   2   7   6        0.15        0.84      0.84 o 
   3   7   6        1.86        3.45      1.87 o 
   4   7   6        2.60        0.62      1.25 o 
   5   7   6        2.69        0.79      2.65 o 
  -9   8   6        1.94        0.12      1.70 o 
  -8   8   6        2.59        3.00      1.60 o 
  -7   8   6        0.39        0.91      0.99 o 
  -6   8   6       47.95       45.29      2.31 o 
  -5   8   6        9.64       12.04      1.39 o 
  -4   8   6        8.20        9.84      0.90 o 
  -3   8   6       20.99       25.77      1.34 o 
  -2   8   6       13.74       10.18      0.98 o 
  -1   8   6       76.24       80.39      2.30 o 
   0   8   6       32.77       30.87      1.88 o 
   1   8   6       10.69        9.25      1.47 o 
   2   8   6       23.95       21.22      3.03 o 
   3   8   6        0.01        0.70      1.29 o 
   4   8   6        3.64        4.50      1.60 o 
   5   8   6        2.86       -0.36      2.63 o 
  -9   9   6        1.33        1.97      1.84 o 
  -8   9   6        8.31        6.72      1.95 o 
  -7   9   6        0.32        1.88      1.04 o 
  -6   9   6        1.37        0.94      0.98 o 
  -5   9   6       26.03       21.69      1.97 o 
  -4   9   6       56.66       52.86      1.79 o 
  -3   9   6        8.49        9.14      1.72 o 
  -2   9   6        6.77        6.91      0.91 o 
  -1   9   6        7.61        8.28      1.01 o 
   0   9   6        0.09       -0.34      0.66 o 
   1   9   6       20.05       16.26      1.59 o 
   2   9   6       10.59       11.26      2.04 o 
   3   9   6        2.10        1.78      1.46 o 
   4   9   6        0.22        0.86      1.17 o 
   5   9   6        0.18        0.83      2.78 o 
  -9  10   6        0.07        0.75      1.82 o 
  -8  10   6        2.61        1.00      1.55 o 
  -7  10   6        0.26       -0.29      1.02 o 
  -6  10   6       16.10       14.40      1.69 o 
  -5  10   6        8.82        8.42      1.34 o 
  -4  10   6       24.18       24.21      1.39 o 
  -3  10   6        2.32        1.22      0.80 o 
  -2  10   6       12.35       16.53      1.70 o 
  -1  10   6        6.07        5.82      0.93 o 
   0  10   6       10.59       13.14      1.47 o 
   1  10   6        0.29       -0.22      0.74 o 
   2  10   6       15.56       13.90      2.12 o 
   3  10   6        0.26        1.51      1.48 o 
   4  10   6        0.00       -0.70      1.54 o 
  -9  11   6        0.41       -0.01      1.86 o 
  -8  11   6        1.08        2.66      1.71 o 
  -7  11   6        0.06        0.43      1.08 o 
  -6  11   6       40.19       39.56      2.43 o 
  -5  11   6        7.97        6.46      1.33 o 
  -4  11   6        1.57        1.18      0.87 o 
  -3  11   6       22.49       16.53      1.59 o 
  -2  11   6       45.53       50.79      2.35 o 
  -1  11   6      125.65      126.13      3.62 o 
   0  11   6      189.93      195.61      4.65 o 
   1  11   6       17.72       15.19      1.83 o 
   2  11   6        1.43        0.59      1.18 o 
   3  11   6        0.03        1.55      1.45 o 
   4  11   6        0.00       -0.57      1.66 o 
  -9  12   6        0.87       -1.35      1.74 o 
  -8  12   6        0.17       -0.09      1.71 o 
  -7  12   6        0.29       -0.44      1.14 o 
  -6  12   6       30.70       29.91      2.68 o 
  -5  12   6       23.52       20.35      1.89 o 
  -4  12   6        3.81        2.11      0.98 o 
  -3  12   6        6.23        6.75      1.25 o 
  -2  12   6        0.70       -0.04      0.85 o 
  -1  12   6      115.87      114.22      3.00 o 
   0  12   6      125.57      126.45      4.29 o 
   1  12   6        3.41        2.14      1.10 o 
   2  12   6        2.84        3.28      1.64 o 
   3  12   6        1.11        0.22      1.47 o 
   4  12   6        0.74        0.78      1.79 o 
  -8  13   6        0.42        0.96      1.84 o 
  -7  13   6        6.46        4.71      1.52 o 
  -6  13   6        2.25        1.47      1.16 o 
  -5  13   6       31.21       37.15      3.06 o 
  -4  13   6        2.84        4.54      1.58 o 
  -3  13   6       15.65       17.36      1.78 o 
  -2  13   6        0.02        1.27      0.93 o 
  -1  13   6       72.64       75.36      2.99 o 
   0  13   6        0.57        0.17      0.93 o 
   1  13   6        6.94        7.38      1.45 o 
   2  13   6        5.26        6.92      1.87 o 
   3  13   6        0.79       -0.78      1.61 o 
   4  13   6        1.30        1.21      2.79 o 
  -8  14   6        0.65        1.61      1.48 o 
  -7  14   6        0.03        0.68      1.28 o 
  -6  14   6        2.78        1.62      1.26 o 
  -5  14   6        0.25        0.82      1.23 o 
  -4  14   6        8.70        5.69      1.66 o 
  -3  14   6        4.18        3.22      1.15 o 
  -2  14   6        5.41        3.98      1.24 o 
  -1  14   6       35.37       34.60      2.34 o 
   0  14   6        3.59        1.19      1.06 o 
   1  14   6        8.86        9.05      1.97 o 
   2  14   6        0.64        2.65      1.63 o 
   3  14   6        0.08       -0.12      1.68 o 
  -7  15   6        0.25       -1.24      1.24 o 
  -6  15   6        8.30        8.90      3.84 o 
  -5  15   6       11.24        9.43      3.97 o 
  -4  15   6        1.95        4.32      1.55 o 
  -3  15   6        0.01        1.53      1.09 o 
  -2  15   6       14.10       11.82      1.64 o 
  -1  15   6       36.49       38.94      2.99 o 
   0  15   6       27.05       27.12      2.80 o 
   1  15   6        8.40        4.96      3.11 o 
   2  15   6        0.16        0.37      2.70 o 
   3  15   6        0.25       -1.93      1.93 o 
  -7  16   6        2.12        2.58      1.54 o 
  -6  16   6        0.91        0.58      1.46 o 
  -5  16   6        3.18        3.95      1.59 o 
  -4  16   6        6.88        5.58      1.80 o 
  -3  16   6       17.78       17.78      2.01 o 
  -2  16   6       15.28       12.55      1.75 o 
  -1  16   6        0.46        3.60      1.23 o 
   0  16   6       23.65       21.12      3.20 o 
   1  16   6        9.66        9.33      2.15 o 
   2  16   6        3.56        8.39      2.17 o 
  -6  17   6        1.00        2.17      1.77 o 
  -5  17   6        2.15        1.95      1.59 o 
  -4  17   6        6.93        7.07      2.08 o 
  -3  17   6        0.00       -1.12      1.87 o 
  -2  17   6        0.06        0.92      1.16 o 
  -1  17   6        4.66        5.87      1.45 o 
   0  17   6       22.46       23.03      3.30 o 
   1  17   6       19.01       15.52      3.84 o 
   2  17   6        0.04       -1.89      2.11 o 
  -6  18   6        0.03       -1.08      2.60 o 
  -5  18   6        3.31        4.73      1.91 o 
  -4  18   6        0.00       -0.44      1.55 o 
  -3  18   6       13.36       13.23      2.37 o 
  -2  18   6       12.23       14.68      2.00 o 
  -1  18   6        1.26        3.05      1.62 o 
   0  18   6        1.37       -1.44      2.00 o 
  -5  19   6        0.62        0.79      2.69 o 
  -4  19   6        1.76       -0.25      2.34 o 
  -3  19   6        4.70        7.26      2.78 o 
  -2  19   6       17.70       19.18      2.28 o 
  -1  19   6        0.21       -0.97      3.26 o 
  -4  20   6        2.18        3.53      2.76 o 
  -3  20   6        2.66        3.84      2.60 o 
  -2  20   6        0.47        4.69      2.97 o 
  -1  20   6        0.66        1.06      2.47 o 
 -10   1   7        0.04        2.06      1.71 o 
  -9   1   7        0.07       -1.01      1.33 o 
  -8   1   7        0.20       -0.65      1.29 o 
  -7   1   7        1.62        1.32      1.07 o 
  -6   1   7        0.70        0.51      0.49 o 
  -5   1   7        0.01        0.42      0.45 o 
  -4   1   7       74.80       72.38      1.79 o 
  -3   1   7       41.81       44.76      2.27 o 
  -2   1   7       43.23       33.61      2.06 o 
  -1   1   7       31.78       32.82      2.15 o 
   0   1   7      125.04      110.95      3.84 o 
   1   1   7       86.26       84.96      3.63 o 
   2   1   7        1.78        0.96      1.49 o 
   3   1   7        3.99        4.46      1.27 o 
   4   1   7        0.03       -0.11      1.55 o 
   5   1   7        1.82        1.44      2.04 o 
 -10   2   7        0.81        1.48      1.71 o 
  -9   2   7        0.58        1.74      1.76 o 
  -8   2   7       10.53        8.67      1.67 o 
  -7   2   7        3.60        4.21      1.04 o 
  -6   2   7       29.83       31.55      1.47 o 
  -5   2   7       93.97      100.58      1.85 o 
  -4   2   7       41.02       39.72      1.48 o 
  -3   2   7      145.56      141.82      4.01 o 
  -2   2   7        4.91        3.61      0.94 o 
  -1   2   7        0.74       -0.02      0.59 o 
   0   2   7      517.61      493.29     10.15 o 
   1   2   7      273.21      256.01     11.38 o 
   2   2   7        3.52        6.31      1.22 o 
   3   2   7       14.55       13.46      1.78 o 
   4   2   7        0.47        2.64      1.70 o 
   5   2   7        1.85        2.27      2.01 o 
 -10   3   7        0.04       -1.50      1.50 o 
  -9   3   7        0.48       -1.30      1.30 o 
  -8   3   7        2.63        1.93      1.36 o 
  -7   3   7       22.98       24.49      1.69 o 
  -6   3   7       12.22       11.59      1.34 o 
  -5   3   7       18.17       18.82      1.01 o 
  -4   3   7       15.82       14.30      1.31 o 
  -3   3   7       14.84       16.63      1.60 o 
  -2   3   7      159.76      161.61      4.41 o 
  -1   3   7        0.09       -0.07      0.68 o 
   0   3   7       70.71       66.73      3.10 o 
   1   3   7       61.75       58.20      2.98 o 
   2   3   7       13.06       15.69      2.54 o 
   3   3   7       19.10       30.20      3.51 o 
   4   3   7        0.93        2.26      1.84 o 
   5   3   7        1.22        2.92      2.24 o 
 -10   4   7        1.84        0.41      1.68 o 
  -9   4   7        2.36        1.94      1.52 o 
  -8   4   7        0.00       -0.71      0.96 o 
  -7   4   7        8.11        5.54      1.73 o 
  -6   4   7        0.38        0.99      0.67 o 
  -5   4   7        0.05       -0.48      0.48 o 
  -4   4   7       62.52       65.77      1.93 o 
  -3   4   7      152.28      148.68      4.16 o 
  -2   4   7       33.33       33.19      2.15 o 
  -1   4   7        4.48        2.26      1.47 o 
   0   4   7       71.13       77.82      2.66 o 
   1   4   7        6.45        4.47      0.92 o 
   2   4   7       51.03       52.05      2.17 o 
   3   4   7        3.46        2.02      1.57 o 
   4   4   7        0.87       -1.56      1.57 o 
 -10   5   7        0.65       -1.59      1.59 o 
  -9   5   7       17.10       17.51      1.93 o 
  -8   5   7        7.47        8.20      1.50 o 
  -7   5   7       24.38       22.05      1.45 o 
  -6   5   7        3.00        2.52      0.77 o 
  -5   5   7       83.35       90.62      2.37 o 
  -4   5   7       15.88       12.14      1.25 o 
  -3   5   7      105.16       99.16      2.86 o 
  -2   5   7       50.59       46.92      1.93 o 
  -1   5   7      382.70      385.86      6.19 o 
   0   5   7       83.02       76.62      2.38 o 
   1   5   7        4.44        3.91      0.87 o 
   2   5   7       15.94       16.70      1.48 o 
   3   5   7       28.51       39.94      4.51 o 
   4   5   7        0.19        1.80      1.81 o 
 -10   6   7        0.00       -0.88      2.18 o 
  -9   6   7        0.72       -1.38      2.04 o 
  -8   6   7        4.40        2.81      1.77 o 
  -7   6   7        7.46        7.63      1.30 o 
  -6   6   7       29.95       32.25      1.95 o 
  -5   6   7       98.96       92.65      2.44 o 
  -4   6   7      283.90      270.08      5.00 o 
  -3   6   7       54.18       55.10      1.85 o 
  -2   6   7        1.74        2.02      0.65 o 
  -1   6   7      273.75      287.96      5.25 o 
   0   6   7      468.20      474.69      6.39 o 
   1   6   7        0.03        0.29      0.66 o 
   2   6   7       12.21       12.63      1.64 o 
   3   6   7        0.02        1.12      1.19 o 
   4   6   7       14.29       19.91      3.16 o 
 -10   7   7        0.69        1.37      2.56 o 
  -9   7   7        0.06       -0.08      1.58 o 
  -8   7   7        0.69        0.38      1.42 o 
  -7   7   7        7.74        7.69      1.34 o 
  -6   7   7      209.01      211.95      4.71 o 
  -5   7   7        9.52        8.50      1.04 o 
  -4   7   7        3.44        4.72      0.99 o 
  -3   7   7       43.60       37.42      1.64 o 
  -2   7   7       72.52       75.60      2.27 o 
  -1   7   7      231.62      216.68      3.93 o 
   0   7   7       99.73       96.59      2.95 o 
   1   7   7        0.99        0.96      0.72 o 
   2   7   7        2.28        1.32      1.64 o 
   3   7   7        0.01       -0.46      1.13 o 
   4   7   7        0.15        0.18      2.65 o 
  -9   8   7        0.21        0.03      1.68 o 
  -8   8   7       18.99       19.09      4.63 o 
  -7   8   7        0.19       -0.10      0.96 o 
  -6   8   7        0.08        0.46      0.93 o 
  -5   8   7       19.74       18.23      2.26 o 
  -4   8   7      167.14      174.35      3.39 o 
  -3   8   7       38.99       35.99      1.68 o 
  -2   8   7      149.52      142.78      2.80 o 
  -1   8   7        3.17        3.19      0.83 o 
   0   8   7        8.37        8.90      0.99 o 
   1   8   7        3.25        2.78      0.80 o 
   2   8   7        0.20        0.97      0.99 o 
   3   8   7        0.01       -1.10      1.10 o 
   4   8   7        2.98        4.82      1.71 o 
  -9   9   7        0.02       -1.10      1.62 o 
  -8   9   7       17.33       18.33      2.98 o 
  -7   9   7        2.73        0.60      1.03 o 
  -6   9   7       26.68       26.63      2.06 o 
  -5   9   7       95.00       93.60      3.18 o 
  -4   9   7       10.84        9.32      1.09 o 
  -3   9   7      571.50      551.85      6.94 o 
  -2   9   7      131.47      138.61      2.60 o 
  -1   9   7       57.88       62.18      4.22 o 
   0   9   7        0.46        0.85      0.86 o 
   1   9   7       10.36       10.39      1.49 o 
   2   9   7       22.18       32.20      2.23 o 
   3   9   7        6.50        9.30      1.78 o 
   4   9   7        0.44        0.04      1.51 o 
  -9  10   7        0.08       -1.59      1.59 o 
  -8  10   7        1.94        4.05      1.86 o 
  -7  10   7       60.13       66.33      3.00 o 
  -6  10   7        5.85        5.91      1.35 o 
  -5  10   7       70.27       71.25      3.63 o 
  -4  10   7       24.09       22.47      1.46 o 
  -3  10   7      190.14      187.51      3.80 o 
  -2  10   7      245.53      246.13      4.44 o 
  -1  10   7       62.03       64.82      3.12 o 
   0  10   7       18.27       24.44      1.97 o 
   1  10   7        2.93        3.17      1.10 o 
   2  10   7        2.70        0.62      1.49 o 
   3  10   7       14.58       18.85      2.41 o 
   4  10   7        0.00        1.57      1.80 o 
  -9  11   7        1.57        0.99      1.94 o 
  -8  11   7        0.12        1.59      1.64 o 
  -7  11   7        2.25        2.34      1.23 o 
  -6  11   7        2.97        3.86      1.27 o 
  -5  11   7        5.48        5.90      2.40 o 
  -4  11   7        4.60        4.61      0.92 o 
  -3  11   7        3.92        2.69      1.06 o 
  -2  11   7        8.36        6.96      1.35 o 
  -1  11   7       41.19       34.26      2.17 o 
   0  11   7       11.44        9.63      1.49 o 
   1  11   7        0.71       -0.06      0.88 o 
   2  11   7        0.40        0.07      1.38 o 
   3  11   7        2.79        2.09      1.95 o 
  -9  12   7        0.27        1.48      1.88 o 
  -8  12   7        1.56        1.01      1.36 o 
  -7  12   7        0.93        0.31      1.05 o 
  -6  12   7        6.98        7.07      1.44 o 
  -5  12   7       19.83       15.93      2.26 o 
  -4  12   7       57.49       57.23      2.52 o 
  -3  12   7        1.05        0.64      0.98 o 
  -2  12   7        1.80        0.97      0.92 o 
  -1  12   7        0.06       -0.30      0.81 o 
   0  12   7        1.67        0.07      0.93 o 
   1  12   7        4.28        3.61      1.58 o 
   2  12   7        0.39        1.45      1.97 o 
   3  12   7        1.20        1.57      1.87 o 
  -8  13   7        0.00        0.58      1.37 o 
  -7  13   7        0.68        2.49      1.33 o 
  -6  13   7        7.88        7.70      1.84 o 
  -5  13   7        6.09        3.23      4.25 o 
  -4  13   7        1.14        1.89      1.26 o 
  -3  13   7        0.15        1.35      1.00 o 
  -2  13   7       95.71       92.89      4.68 o 
  -1  13   7        4.44        2.63      1.14 o 
   0  13   7        7.61        7.30      1.41 o 
   1  13   7        4.02        3.16      1.57 o 
   2  13   7        5.60        5.95      2.01 o 
   3  13   7       14.14       19.30      4.42 o 
  -8  14   7        3.00        3.69      1.69 o 
  -7  14   7        0.39        1.42      1.35 o 
  -6  14   7        0.03        0.84      2.09 o 
  -5  14   7        0.05        0.12      1.30 o 
  -4  14   7        0.54        1.34      1.28 o 
  -3  14   7       10.48       11.14      1.63 o 
  -2  14   7       39.02       37.15      3.61 o 
  -1  14   7       55.81       51.35      3.61 o 
   0  14   7        0.87        0.05      1.07 o 
   1  14   7        0.06       -0.23      1.29 o 
   2  14   7        0.02       -0.04      1.59 o 
  -7  15   7        3.82        3.10      1.53 o 
  -6  15   7        0.08        0.55      1.34 o 
  -5  15   7        3.08        5.16      1.90 o 
  -4  15   7        0.03        0.45      1.34 o 
  -3  15   7        0.11       -1.13      1.13 o 
  -2  15   7        9.01       11.16      2.74 o 
  -1  15   7       19.89       23.75      2.18 o 
   0  15   7        0.10        2.04      1.54 o 
   1  15   7        0.00       -0.14      1.92 o 
   2  15   7        0.42       -0.22      2.43 o 
  -7  16   7        0.88        1.66      3.10 o 
  -6  16   7        5.24        6.35      2.01 o 
  -5  16   7        0.97        1.00      1.45 o 
  -4  16   7        5.15        1.20      1.61 o 
  -3  16   7        1.01        0.62      1.13 o 
  -2  16   7        1.12       -0.48      1.65 o 
  -1  16   7        0.80        0.11      1.24 o 
   0  16   7        3.91        9.88      3.93 o 
  -6  17   7        1.43        5.50      3.05 o 
  -5  17   7        0.24        0.35      1.48 o 
  -4  17   7        5.31        2.99      1.73 o 
  -3  17   7       17.13       19.63      2.18 o 
  -2  17   7        0.09        0.92      1.28 o 
  -1  17   7        1.54        2.94      1.40 o 
   0  17   7        3.66        4.24      2.92 o 
  -5  18   7        0.99        0.61      2.45 o 
  -4  18   7        1.30       -0.06      1.61 o 
  -3  18   7        0.05        2.94      1.51 o 
  -2  18   7        0.03       -1.11      1.83 o 
  -1  18   7        0.63        0.00      1.64 o 
  -4  19   7        0.34       -0.09      2.40 o 
  -3  19   7        1.21        0.04      2.36 o 
  -2  19   7        0.43       -0.15      1.68 o 
  -1  19   7        0.25        4.06      2.78 o 
 -10   0   8        4.19        3.91      2.60 o 
  -9   0   8       25.62       29.61      3.73 o 
  -8   0   8       58.18       71.85      4.99 o 
  -7   0   8        2.10        2.00      1.60 o 
  -6   0   8        4.60        2.49      0.86 o 
  -5   0   8        7.89        7.74      1.08 o 
  -4   0   8        0.01       -0.52      0.87 o 
  -3   0   8       44.70       38.90      3.19 o 
  -2   0   8       77.30       68.67      4.33 o 
  -1   0   8       39.72       43.75      3.70 o 
   0   0   8       54.22       53.95      4.20 o 
   1   0   8      188.65      190.08      8.10 o 
   2   0   8        0.17        0.36      1.44 o 
   3   0   8        1.50       -0.18      2.25 o 
   4   0   8        4.81        9.32      3.48 o 
 -10   1   8        6.18        6.40      1.97 o 
  -9   1   8       19.05       21.71      2.44 o 
  -8   1   8        0.06       -0.68      1.25 o 
  -7   1   8        6.33        4.94      1.09 o 
  -6   1   8       79.95       82.52      1.82 o 
  -5   1   8      139.56      156.69      2.46 o 
  -4   1   8        2.08        0.89      0.60 o 
  -3   1   8       55.47       54.89      2.66 o 
  -2   1   8        1.91        1.04      0.86 o 
  -1   1   8       74.45       67.08      3.12 o 
   0   1   8      108.30      112.89      4.17 o 
   1   1   8       16.69       19.14      3.78 o 
   2   1   8       13.83       13.80      1.69 o 
   3   1   8        5.59        2.69      1.78 o 
   4   1   8        0.00       -0.42      3.25 o 
 -10   2   8        1.40        0.92      1.70 o 
  -9   2   8        7.28        5.62      1.76 o 
  -8   2   8       18.37       19.11      2.15 o 
  -7   2   8       16.62       17.64      1.57 o 
  -6   2   8        1.79        1.58      0.66 o 
  -5   2   8       81.76       80.59      3.50 o 
  -4   2   8        4.73        3.25      0.95 o 
  -3   2   8       28.18       30.37      2.15 o 
  -2   2   8       14.79       15.56      1.74 o 
  -1   2   8        0.01       -0.41      0.80 o 
   0   2   8       52.34       60.63      3.12 o 
   1   2   8       84.82       81.02      3.70 o 
   2   2   8        3.48        2.72      1.37 o 
   3   2   8        0.10        0.31      1.40 o 
   4   2   8        2.34        0.78      4.80 o 
 -10   3   8       15.01       11.36      4.45 o 
  -9   3   8       12.54       11.41      2.11 o 
  -8   3   8        0.00        0.53      1.04 o 
  -7   3   8        0.02        0.43      0.73 o 
  -6   3   8      215.58      217.79      3.79 o 
  -5   3   8      170.97      165.72      2.80 o 
  -4   3   8       13.29       16.75      1.42 o 
  -3   3   8       47.50       34.20      2.28 o 
  -2   3   8       79.44       81.66      4.25 o 
  -1   3   8      194.27      196.70      8.69 o 
   0   3   8       13.76       12.12      1.76 o 
   1   3   8        0.10       -0.57      1.09 o 
   2   3   8       24.41       27.07      2.15 o 
   3   3   8        5.46        7.69      1.71 o 
   4   3   8        0.66        1.31      1.92 o 
 -10   4   8        0.01       -1.52      2.80 o 
  -9   4   8        1.34        2.28      1.55 o 
  -8   4   8       15.62       17.59      1.74 o 
  -7   4   8       36.34       40.36      2.22 o 
  -6   4   8       51.40       60.92      3.28 o 
  -5   4   8       50.58       52.41      1.90 o 
  -4   4   8        3.86        4.00      0.91 o 
  -3   4   8      131.33      116.25      3.30 o 
  -2   4   8      242.81      227.02      5.82 o 
  -1   4   8      241.57      229.15      9.48 o 
   0   4   8      118.13      107.69      4.14 o 
   1   4   8        0.00       -0.84      0.84 o 
   2   4   8        4.95        3.23      1.15 o 
   3   4   8       10.82       12.68      2.34 o 
   4   4   8        3.77        2.21      2.06 o 
 -10   5   8        3.74        4.54      2.99 o 
  -9   5   8        0.03        1.03      1.61 o 
  -8   5   8       19.11       17.11      2.33 o 
  -7   5   8       21.94       21.30      2.46 o 
  -6   5   8       48.23       56.79      2.46 o 
  -5   5   8       13.18       16.78      1.29 o 
  -4   5   8       61.20       62.81      2.43 o 
  -3   5   8        2.90        4.12      0.92 o 
  -2   5   8      315.56      299.43      9.70 o 
  -1   5   8        2.92        4.03      1.25 o 
   0   5   8        0.07        1.23      0.72 o 
   1   5   8        1.77        1.98      1.02 o 
   2   5   8        4.63        1.65      1.62 o 
   3   5   8        0.88        1.50      1.48 o 
   4   5   8        5.82        5.88      2.48 o 
 -10   6   8        2.09        1.06      2.65 o 
  -9   6   8        2.16        2.64      1.71 o 
  -8   6   8        8.87       11.38      2.07 o 
  -7   6   8       37.09       39.60      3.27 o 
  -6   6   8       12.52       14.21      1.59 o 
  -5   6   8      126.28      126.16      3.01 o 
  -4   6   8      329.51      317.22      6.15 o 
  -3   6   8       18.39       20.94      1.69 o 
  -2   6   8        0.83        2.62      0.94 o 
  -1   6   8        0.49        0.53      0.78 o 
   0   6   8      107.87      108.63      3.01 o 
   1   6   8        7.14        6.54      1.13 o 
   2   6   8        4.41        3.71      1.24 o 
   3   6   8        0.48        0.00      2.28 o 
 -10   7   8        0.27       -0.81      2.52 o 
  -9   7   8        5.58        5.20      1.99 o 
  -8   7   8        5.63        4.55      1.64 o 
  -7   7   8        4.70        6.05      1.31 o 
  -6   7   8       12.03       14.02      1.61 o 
  -5   7   8      239.95      237.17      6.75 o 
  -4   7   8      186.70      192.45      4.79 o 
  -3   7   8       33.26       34.55      2.14 o 
  -2   7   8      338.73      343.89      9.05 o 
  -1   7   8       52.00       49.86      3.17 o 
   0   7   8        3.27        4.56      0.98 o 
   1   7   8       55.55       62.08      2.45 o 
   2   7   8        2.80        2.97      1.32 o 
   3   7   8        0.74        0.15      1.35 o 
  -9   8   8        3.83        2.26      1.86 o 
  -8   8   8       20.40       19.11      2.53 o 
  -7   8   8        0.17        0.56      1.06 o 
  -6   8   8        0.07       -0.83      0.83 o 
  -5   8   8       59.86       57.36      2.52 o 
  -4   8   8       43.82       45.15      2.35 o 
  -3   8   8      223.09      242.25      4.74 o 
  -2   8   8       57.98       56.96      2.14 o 
  -1   8   8        5.88        4.44      1.05 o 
   0   8   8       10.39       11.20      1.30 o 
   1   8   8       21.18       18.22      2.03 o 
   2   8   8        2.19        3.50      1.38 o 
   3   8   8        8.89       11.39      2.07 o 
  -9   9   8        1.88        1.25      1.85 o 
  -8   9   8        0.76        1.10      1.58 o 
  -7   9   8        1.13        0.12      1.00 o 
  -6   9   8        0.07        0.66      1.02 o 
  -5   9   8        0.26        1.47      0.87 o 
  -4   9   8        6.49        5.87      0.98 o 
  -3   9   8      201.65      207.69      4.14 o 
  -2   9   8      155.19      158.40      3.23 o 
  -1   9   8       18.76       17.02      1.46 o 
   0   9   8        3.78        3.67      1.02 o 
   1   9   8        0.02        0.10      0.87 o 
   2   9   8        0.94        0.16      1.24 o 
   3   9   8        6.30        8.80      2.04 o 
  -9  10   8        1.09        1.02      1.91 o 
  -8  10   8        4.28        3.61      1.45 o 
  -7  10   8       13.51       13.65      1.80 o 
  -6  10   8        0.01       -0.16      0.95 o 
  -5  10   8       11.27        7.55      1.69 o 
  -4  10   8        8.85        5.97      1.03 o 
  -3  10   8       11.44       11.57      1.32 o 
  -2  10   8       58.01       63.82      2.14 o 
  -1  10   8        5.81        5.51      1.01 o 
   0  10   8        9.18        9.41      1.30 o 
   1  10   8       13.26       11.94      1.96 o 
   2  10   8        0.01       -0.42      1.35 o 
   3  10   8        0.11       -1.39      1.39 o 
  -9  11   8        0.50        0.19      1.96 o 
  -8  11   8        0.16        1.03      1.49 o 
  -7  11   8        0.15       -1.00      1.00 o 
  -6  11   8       10.20       10.50      2.72 o 
  -5  11   8        1.94       -0.80      1.23 o 
  -4  11   8       29.90       28.11      1.76 o 
  -3  11   8        0.26        1.82      0.91 o 
  -2  11   8        0.25        0.29      0.78 o 
  -1  11   8        1.64        0.98      1.12 o 
   0  11   8        0.63        0.90      0.81 o 
   1  11   8       14.80       18.51      2.23 o 
   2  11   8        1.16        3.89      1.66 o 
  -8  12   8        2.72        3.83      2.00 o 
  -7  12   8        2.53        1.87      1.30 o 
  -6  12   8        0.55       -0.69      1.22 o 
  -5  12   8       23.67       24.09      5.11 o 
  -4  12   8       29.17       22.95      1.66 o 
  -3  12   8      164.12      173.27      5.69 o 
  -2  12   8        2.64        3.35      1.16 o 
  -1  12   8        6.90        5.78      1.94 o 
   0  12   8        4.99        8.96      3.03 o 
   1  12   8        0.34        1.50      1.15 o 
   2  12   8       12.48       15.62      2.37 o 
  -8  13   8        0.03        2.12      1.33 o 
  -7  13   8        9.23        9.36      1.80 o 
  -6  13   8        0.06        0.03      1.44 o 
  -5  13   8        7.00        5.04      1.73 o 
  -4  13   8       31.58       35.19      2.00 o 
  -3  13   8        6.15        4.33      1.46 o 
  -2  13   8        3.21        4.77      2.32 o 
  -1  13   8        2.05        2.59      1.41 o 
   0  13   8        6.00        7.33      2.05 o 
   1  13   8        2.94        2.73      1.88 o 
   2  13   8        0.03       -0.20      2.67 o 
  -8  14   8        4.48        6.13      1.76 o 
  -7  14   8        2.62        0.89      1.69 o 
  -6  14   8        2.91        4.86      1.85 o 
  -5  14   8        0.14       -1.78      1.78 o 
  -4  14   8        0.24        1.18      0.93 o 
  -3  14   8       13.35       14.52      1.92 o 
  -2  14   8       21.98       24.90      2.29 o 
  -1  14   8        2.01        4.56      1.62 o 
   0  14   8        0.03        0.97      1.98 o 
   1  14   8        0.05       -1.37      1.37 o 
  -7  15   8        1.41        1.81      1.76 o 
  -6  15   8        6.01        5.45      1.85 o 
  -5  15   8        4.01        4.08      2.08 o 
  -4  15   8        1.09        0.38      1.36 o 
  -3  15   8        1.17        0.13      1.37 o 
  -2  15   8        2.39        2.55      1.32 o 
  -1  15   8       10.81       11.18      2.26 o 
   0  15   8        1.37        1.12      1.78 o 
   1  15   8        0.30        1.30      2.78 o 
  -6  16   8        3.21        6.38      3.26 o 
  -5  16   8        0.03       -1.73      1.73 o 
  -4  16   8        0.35        2.17      1.70 o 
  -3  16   8        2.11        1.29      1.34 o 
  -2  16   8        0.17       -0.16      1.20 o 
  -1  16   8        0.26        0.96      1.58 o 
  -6  17   8        0.02       -1.19      2.47 o 
  -5  17   8        0.09       -1.66      2.18 o 
  -4  17   8        5.95        5.50      2.36 o 
  -3  17   8        0.19        2.71      1.39 o 
  -2  17   8        2.40        0.05      1.67 o 
  -1  17   8        0.14       -1.57      1.57 o 
  -5  18   8        0.51        1.01      2.61 o 
  -4  18   8        1.02        3.59      2.70 o 
  -3  18   8        0.05        0.48      1.74 o 
  -2  18   8        4.16        3.11      1.91 o 
 -10   1   9        0.03       -0.44      1.63 o 
  -9   1   9        0.48        0.01      1.54 o 
  -8   1   9       92.13       99.67      4.04 o 
  -7   1   9      188.74      199.84      4.38 o 
  -6   1   9        1.73        1.69      0.64 o 
  -5   1   9       59.96       55.94      5.17 o 
  -4   1   9       26.72       26.34      2.63 o 
  -3   1   9        0.07       -0.34      1.69 o 
  -2   1   9       95.92       77.99      3.53 o 
  -1   1   9       30.90       24.68      2.36 o 
   0   1   9        0.23       -0.47      1.05 o 
   1   1   9        3.76       -0.13      3.53 o 
   2   1   9        3.31        1.19      1.46 o 
   3   1   9        0.07       -1.15      2.65 o 
 -10   2   9        0.23       -1.68      1.68 o 
  -9   2   9        1.48        0.39      1.50 o 
  -8   2   9        0.96        1.57      1.51 o 
  -7   2   9        0.25        0.92      0.82 o 
  -6   2   9       31.75       32.74      1.83 o 
  -5   2   9       49.44       55.48      3.25 o 
  -4   2   9       15.48       16.36      2.27 o 
  -3   2   9        1.24        2.08      1.26 o 
  -2   2   9        0.03        0.24      1.22 o 
  -1   2   9        5.72        5.08      3.30 o 
   0   2   9        3.84        2.16      1.19 o 
   1   2   9        1.16        0.79      1.12 o 
   2   2   9        0.10       -0.96      0.96 o 
   3   2   9        2.59        1.22      1.97 o 
 -10   3   9        2.31        4.33      2.85 o 
  -9   3   9        0.87       -1.84      1.84 o 
  -8   3   9       42.14       51.95      3.29 o 
  -7   3   9       36.18       36.65      3.41 o 
  -6   3   9       18.61       17.70      1.38 o 
  -5   3   9       19.43       22.52      2.67 o 
  -4   3   9       54.74       52.88      2.82 o 
  -3   3   9       26.56       25.10      3.57 o 
  -2   3   9       41.12       36.61      3.86 o 
  -1   3   9       66.66       52.95      3.09 o 
   0   3   9        9.13        9.06      2.29 o 
   1   3   9        7.35       10.02      1.58 o 
   2   3   9        1.99        1.21      1.43 o 
   3   3   9        0.00        1.32      2.00 o 
 -10   4   9        0.38       -2.27      2.27 o 
  -9   4   9        5.09        5.41      2.81 o 
  -8   4   9       13.31       14.04      4.44 o 
  -7   4   9       58.39       68.52      2.86 o 
  -6   4   9       77.24       78.14      2.46 o 
  -5   4   9       38.73       42.35      2.41 o 
  -4   4   9        2.95        0.86      0.79 o 
  -3   4   9        2.81        1.75      0.98 o 
  -2   4   9        0.85        1.47      1.34 o 
  -1   4   9       21.03       18.96      3.77 o 
   0   4   9        0.35        0.39      1.78 o 
   1   4   9        1.70        2.08      1.18 o 
   2   4   9        0.74        4.45      1.86 o 
   3   4   9        0.13       -2.69      3.93 o 
 -10   5   9        0.45       -1.10      2.43 o 
  -9   5   9        2.00        4.32      1.87 o 
  -8   5   9        3.31        2.17      2.34 o 
  -7   5   9       77.33       89.98      3.26 o 
  -6   5   9      109.09      114.75      3.53 o 
  -5   5   9        0.05        0.13      0.73 o 
  -4   5   9       26.94       28.61      1.96 o 
  -3   5   9        4.41        0.98      2.32 o 
  -2   5   9      107.53      103.77      9.55 o 
  -1   5   9       25.27       22.48      2.35 o 
   0   5   9        0.12       -0.10      0.84 o 
   1   5   9        1.16        2.38      1.11 o 
   2   5   9        9.80       11.42      3.87 o 
   3   5   9        0.12        3.01      1.98 o 
 -10   6   9        2.32       -0.16      2.67 o 
  -9   6   9        1.06       -0.32      1.50 o 
  -8   6   9        3.99        4.15      2.08 o 
  -7   6   9        1.66        2.60      1.14 o 
  -6   6   9       28.13       29.27      3.94 o 
  -5   6   9        2.95        1.15      1.15 o 
  -4   6   9        8.76        7.78      1.41 o 
  -3   6   9       53.86       56.26      3.05 o 
  -2   6   9        0.01        0.11      0.91 o 
  -1   6   9       49.67       42.10      6.89 o 
   0   6   9        5.75        5.74      1.26 o 
   1   6   9        1.29        0.40      1.20 o 
   2   6   9       10.68       12.67      2.49 o 
   3   6   9        0.16       -1.28      2.74 o 
  -9   7   9        0.06        0.92      1.71 o 
  -8   7   9        2.16        0.93      1.47 o 
  -7   7   9        3.49        3.26      1.21 o 
  -6   7   9        0.64       -0.90      0.95 o 
  -5   7   9       10.15       10.48      1.42 o 
  -4   7   9       54.72       58.81      2.63 o 
  -3   7   9       60.96       58.50      4.95 o 
  -2   7   9       25.12       26.32      5.33 o 
  -1   7   9        2.71        1.03      0.76 o 
   0   7   9        1.02        0.65      0.85 o 
   1   7   9       19.13       17.89      1.73 o 
   2   7   9        3.02        2.29      1.84 o 
  -9   8   9        0.32        0.82      1.84 o 
  -8   8   9        1.21        1.05      2.38 o 
  -7   8   9        0.27       -0.53      0.99 o 
  -6   8   9       22.52       22.33      3.68 o 
  -5   8   9        5.55        7.49      1.25 o 
  -4   8   9       63.03       67.29      5.55 o 
  -3   8   9        0.50        0.52      0.86 o 
  -2   8   9        2.52        1.08      0.77 o 
  -1   8   9       63.62       61.06      3.41 o 
   0   8   9        0.48        1.09      0.92 o 
   1   8   9        0.14        1.27      0.98 o 
   2   8   9        0.94       -0.06      1.79 o 
  -9   9   9        1.19        0.57      3.11 o 
  -8   9   9        0.02        1.23      1.22 o 
  -7   9   9        0.10       -0.96      0.96 o 
  -6   9   9        0.49        1.27      1.22 o 
  -5   9   9       22.39       22.86      1.95 o 
  -4   9   9       57.65       66.88      2.94 o 
  -3   9   9        3.47        1.84      0.87 o 
  -2   9   9       66.93       70.98      2.53 o 
  -1   9   9        5.26        6.86      1.18 o 
   0   9   9       14.05       10.97      1.77 o 
   1   9   9        6.33        8.11      1.75 o 
   2   9   9        0.05        0.48      1.50 o 
  -9  10   9        3.04        0.70      1.93 o 
  -8  10   9        0.12       -0.40      1.18 o 
  -7  10   9        3.43        5.21      1.40 o 
  -6  10   9        3.88        4.78      1.62 o 
  -5  10   9       87.71       99.02      3.54 o 
  -4  10   9      127.54      134.20      3.73 o 
  -3  10   9        5.62        4.94      1.23 o 
  -2  10   9       15.69       15.21      1.77 o 
  -1  10   9       20.11       25.68      1.90 o 
   0  10   9       30.09       31.08      2.15 o 
   1  10   9       12.21       16.55      2.21 o 
   2  10   9        0.46        1.24      2.60 o 
  -8  11   9        1.87        1.32      1.30 o 
  -7  11   9        2.14        3.53      2.65 o 
  -6  11   9        0.20       -0.21      1.39 o 
  -5  11   9       43.62       49.51      3.69 o 
  -4  11   9        3.80        2.88      1.51 o 
  -3  11   9        6.95        8.93      1.34 o 
  -2  11   9        0.71       -1.24      1.24 o 
  -1  11   9        4.91        6.78      1.27 o 
   0  11   9        8.24        9.50      1.53 o 
   1  11   9        1.41        2.97      1.58 o 
  -8  12   9        0.06        2.07      1.38 o 
  -7  12   9        7.53        8.27      2.01 o 
  -6  12   9        0.08        1.08      1.53 o 
  -5  12   9       40.43       46.86      3.59 o 
  -4  12   9       60.27       67.01      2.65 o 
  -3  12   9       32.51       31.74      2.07 o 
  -2  12   9        0.52        2.54      1.66 o 
  -1  12   9        2.73        3.28      1.70 o 
   0  12   9        0.43        0.85      1.03 o 
   1  12   9        2.04        3.69      2.83 o 
  -8  13   9        3.01        3.06      1.61 o 
  -7  13   9        0.57        0.15      1.49 o 
  -6  13   9        4.12        4.76      1.84 o 
  -5  13   9        1.42        4.85      1.75 o 
  -4  13   9        2.11        0.32      0.98 o 
  -3  13   9        2.14        2.59      1.04 o 
  -2  13   9        7.14        7.12      1.54 o 
  -1  13   9        0.00        0.92      1.10 o 
   0  13   9        0.47        0.45      1.10 o 
   1  13   9        3.67        3.82      2.88 o 
  -7  14   9        4.22       10.01      3.91 o 
  -6  14   9        4.17        1.84      3.00 o 
  -5  14   9       25.75       31.47      3.31 o 
  -4  14   9        0.10        0.55      1.07 o 
  -3  14   9        3.23        3.22      1.10 o 
  -2  14   9        0.00       -0.49      1.12 o 
  -1  14   9        0.80        2.48      1.37 o 
  -7  15   9        0.09        1.21      2.81 o 
  -6  15   9       12.27       14.17      2.70 o 
  -5  15   9        8.06        8.92      2.20 o 
  -4  15   9        4.49        7.21      2.40 o 
  -3  15   9        4.85        5.10      1.29 o 
  -2  15   9        0.34        0.84      1.56 o 
  -1  15   9        0.29       -1.71      1.71 o 
  -6  16   9        1.10        2.34      2.92 o 
  -5  16   9        8.36       12.47      3.60 o 
  -4  16   9       13.22       18.67      3.10 o 
  -3  16   9        0.10        1.34      1.17 o 
  -2  16   9        0.59        1.88      1.24 o 
  -1  16   9        0.05        1.64      2.56 o 
  -5  17   9        5.97        9.19      3.48 o 
  -4  17   9        0.12        1.26      2.43 o 
  -3  17   9        1.15        2.25      1.58 o 
 -10   0  10       10.65       17.46      3.64 o 
  -9   0  10        0.01       -0.94      2.18 o 
  -8   0  10       10.07        6.11      2.45 o 
  -7   0  10       15.58       17.95      3.03 o 
  -6   0  10       52.15       50.69      4.20 o 
  -5   0  10      110.40       92.65      5.44 o 
  -4   0  10        0.38        2.00      1.75 o 
  -3   0  10        1.57       -0.41      1.28 o 
  -2   0  10       67.05       60.69      4.81 o 
  -1   0  10       75.99       85.46      5.82 o 
   0   0  10        6.47        2.18      1.82 o 
   1   0  10       10.88       13.52      3.17 o 
   2   0  10        0.29        0.36      2.02 o 
 -10   1  10        9.23        6.39      2.19 o 
  -9   1  10       37.54       40.44      3.11 o 
  -8   1  10        8.49        4.83      2.42 o 
  -7   1  10       47.99       52.81      2.53 o 
  -6   1  10       14.90       17.94      1.68 o 
  -5   1  10        1.01        0.00      1.02 o 
  -4   1  10      232.48      227.72      6.32 o 
  -3   1  10        0.74        4.39      1.35 o 
  -2   1  10       24.53       23.68      2.45 o 
  -1   1  10        0.23        0.24      0.95 o 
   0   1  10        1.01        1.92      1.29 o 
   1   1  10        0.58        0.90      1.42 o 
   2   1  10        1.24        0.53      1.42 o 
 -10   2  10       11.87        5.03      2.94 o 
  -9   2  10        0.27        2.65      2.32 o 
  -8   2  10       12.18       10.18      2.87 o 
  -7   2  10       11.48       11.81      1.58 o 
  -6   2  10       56.36       52.98      4.28 o 
  -5   2  10       66.31       60.04      3.17 o 
  -4   2  10        7.58        8.49      1.57 o 
  -3   2  10       29.68       26.22      2.46 o 
  -2   2  10       22.94       27.02      5.37 o 
  -1   2  10        9.92       12.61      2.07 o 
   0   2  10       27.33       26.30      2.78 o 
   1   2  10        0.38       -1.09      1.09 o 
   2   2  10        0.47        2.97      1.72 o 
 -10   3  10        2.72        4.25      2.96 o 
  -9   3  10       31.32       31.90      4.20 o 
  -8   3  10       21.01       18.41      2.40 o 
  -7   3  10        1.26       -0.60      0.92 o 
  -6   3  10       11.97       12.09      1.51 o 
  -5   3  10        8.87        8.37      1.34 o 
  -4   3  10        0.48       -0.65      0.86 o 
  -3   3  10      240.94      224.89      6.41 o 
  -2   3  10       20.51       18.08      2.20 o 
  -1   3  10        0.27       -0.12      1.06 o 
   0   3  10        1.97        2.66      1.31 o 
   1   3  10        0.41       -0.76      2.08 o 
   2   3  10        4.46        1.36      2.19 o 
 -10   4  10        2.68       -2.49      2.49 o 
  -9   4  10       12.25        7.35      3.05 o 
  -8   4  10        0.71       -1.04      1.47 o 
  -7   4  10        1.06        0.79      0.99 o 
  -6   4  10       10.71       10.38      1.50 o 
  -5   4  10       23.37       23.28      1.91 o 
  -4   4  10       54.04       55.47      3.64 o 
  -3   4  10        0.00        0.81      1.03 o 
  -2   4  10       33.60       33.00      3.01 o 
  -1   4  10       34.74       28.20      2.71 o 
   0   4  10        0.52       -0.39      1.15 o 
   1   4  10        0.09        0.46      1.11 o 
   2   4  10        2.72        5.46      2.12 o 
 -10   5  10        0.55       -1.01      2.63 o 
  -9   5  10        2.47       -0.02      2.20 o 
  -8   5  10        4.43        5.43      1.95 o 
  -7   5  10        6.20        7.09      1.40 o 
  -6   5  10        0.73        1.22      0.91 o 
  -5   5  10        7.84        8.96      2.43 o 
  -4   5  10        6.99        5.93      1.52 o 
  -3   5  10      128.28      114.20      6.42 o 
  -2   5  10        6.49        5.70      1.55 o 
  -1   5  10        2.13        1.73      1.20 o 
   0   5  10        0.73        0.77      1.29 o 
   1   5  10        1.32        3.25      1.34 o 
   2   5  10        0.00        0.01      1.75 o 
  -9   6  10        0.28        1.59      1.79 o 
  -8   6  10       10.29        6.05      1.90 o 
  -7   6  10        8.01        9.27      1.59 o 
  -6   6  10        7.09        7.42      1.75 o 
  -5   6  10        0.77        0.80      0.91 o 
  -4   6  10       83.45       89.03      5.17 o 
  -3   6  10        0.76       -0.27      1.02 o 
  -2   6  10        9.39        5.10      1.48 o 
  -1   6  10        9.49        8.15      1.66 o 
   0   6  10        0.95        0.26      1.04 o 
   1   6  10        1.62        3.37      1.38 o 
   2   6  10        0.02        0.02      2.63 o 
  -9   7  10        0.06        1.94      1.85 o 
  -8   7  10        0.57       -0.89      2.07 o 
  -7   7  10       11.90       12.60      1.74 o 
  -6   7  10        0.15        0.58      1.07 o 
  -5   7  10        2.91        2.52      1.07 o 
  -4   7  10       37.97       40.99      2.53 o 
  -3   7  10       23.76       21.48      3.56 o 
  -2   7  10       48.70       49.07      3.36 o 
  -1   7  10        1.00        1.65      1.11 o 
   0   7  10        5.58        3.18      1.28 o 
   1   7  10        0.08        1.19      1.67 o 
  -9   8  10        3.50        6.82      2.18 o 
  -8   8  10        1.78        1.16      1.24 o 
  -7   8  10       15.22       15.84      2.37 o 
  -6   8  10        8.68       10.67      3.00 o 
  -5   8  10       35.20       33.37      2.37 o 
  -4   8  10        4.09        3.09      1.14 o 
  -3   8  10        3.74        5.30      1.53 o 
  -2   8  10        0.93        0.25      0.92 o 
  -1   8  10        8.79        7.28      1.48 o 
   0   8  10        0.64        0.93      1.22 o 
   1   8  10        1.58        0.69      2.69 o 
  -9   9  10        0.05        0.06      1.78 o 
  -8   9  10        0.21        1.58      1.24 o 
  -7   9  10        1.82        3.75      1.58 o 
  -6   9  10        4.75        7.64      2.70 o 
  -5   9  10        1.77        0.40      1.53 o 
  -4   9  10       17.36       19.05      2.83 o 
  -3   9  10        0.16       -0.63      1.13 o 
  -2   9  10        1.38        0.66      0.96 o 
  -1   9  10        0.00        1.29      0.93 o 
   0   9  10        3.79        3.44      1.19 o 
   1   9  10        0.97        4.61      2.79 o 
  -8  10  10        0.53        1.89      1.29 o 
  -7  10  10        2.25        1.83      2.05 o 
  -6  10  10       31.10       33.62      3.17 o 
  -5  10  10        1.89        1.57      1.13 o 
  -4  10  10        0.21        0.77      1.02 o 
  -3  10  10        1.39        1.92      1.92 o 
  -2  10  10        0.64        1.03      1.21 o 
  -1  10  10        0.05        0.25      0.95 o 
   0  10  10        9.24        8.24      1.49 o 
   1  10  10        0.38        3.66      2.99 o 
  -8  11  10        0.45        1.78      1.63 o 
  -7  11  10        3.24        0.85      1.54 o 
  -6  11  10        0.25        0.00      1.96 o 
  -5  11  10        5.83        6.14      3.32 o 
  -4  11  10        0.56       -0.07      1.94 o 
  -3  11  10        0.43        0.39      1.04 o 
  -2  11  10        0.03        1.03      1.31 o 
  -1  11  10        0.01       -0.50      0.95 o 
   0  11  10        0.16        1.74      1.68 o 
  -8  12  10        0.54        2.18      1.84 o 
  -7  12  10        5.35        5.54      2.04 o 
  -6  12  10       34.94       35.01      3.47 o 
  -5  12  10        0.51        2.46      1.48 o 
  -4  12  10       12.18       13.32      1.60 o 
  -3  12  10        2.32        2.82      1.29 o 
  -2  12  10        0.06       -0.18      1.10 o 
  -1  12  10        2.39        3.19      1.78 o 
   0  12  10        0.63        0.23      2.56 o 
  -7  13  10        3.68        0.16      2.45 o 
  -6  13  10        1.61        3.59      1.85 o 
  -5  13  10        2.09        4.08      2.00 o 
  -4  13  10        1.45        3.15      1.07 o 
  -3  13  10        0.16        0.01      1.12 o 
  -2  13  10        7.89        8.26      1.77 o 
  -1  13  10       13.53       20.62      3.98 o 
  -7  14  10        9.62        8.76      3.59 o 
  -6  14  10       15.28       16.29      3.95 o 
  -5  14  10        1.07        0.29      1.59 o 
  -4  14  10        0.01        1.29      1.14 o 
  -3  14  10        0.72       -0.14      1.37 o 
  -2  14  10        0.35       -0.43      1.24 o 
  -1  14  10        0.80       -2.04      2.04 o 
  -6  15  10        1.38       -0.45      2.45 o 
  -5  15  10        1.98        6.00      2.94 o 
  -4  15  10        0.24        1.27      1.42 o 
  -3  15  10        2.42        4.18      3.01 o 
 -10   1  11        7.44       10.07      3.28 o 
  -9   1  11        0.22       -1.89      2.22 o 
  -8   1  11        0.81        1.55      2.27 o 
  -7   1  11        1.05        1.60      1.64 o 
  -6   1  11        8.67        9.06      1.76 o 
  -5   1  11       53.41       55.99      3.46 o 
  -4   1  11        1.03        0.29      1.02 o 
  -3   1  11        1.90       -0.39      1.01 o 
  -2   1  11        7.40        8.37      1.93 o 
  -1   1  11        0.27       -0.03      1.11 o 
   0   1  11        7.00        8.57      1.96 o 
   1   1  11       11.15       15.78      2.20 o 
  -9   2  11        7.66        9.55      3.10 o 
  -8   2  11        1.63        2.25      2.36 o 
  -7   2  11        3.15        4.88      1.70 o 
  -6   2  11       27.55       21.16      4.70 o 
  -5   2  11        1.15        2.01      1.74 o 
  -4   2  11        0.09        0.53      1.01 o 
  -3   2  11        0.12       -0.07      1.00 o 
  -2   2  11        0.01        1.08      1.06 o 
  -1   2  11        8.44        9.46      1.89 o 
   0   2  11        0.01       -0.41      2.60 o 
   1   2  11        0.97        1.55      1.95 o 
  -9   3  11       11.03        9.21      3.28 o 
  -8   3  11        6.85        5.27      4.35 o 
  -7   3  11        8.37        7.65      1.79 o 
  -6   3  11        2.63        2.39      1.22 o 
  -5   3  11       12.01        8.34      1.73 o 
  -4   3  11       11.54       13.20      2.05 o 
  -3   3  11        5.55        9.58      1.77 o 
  -2   3  11        0.37       -0.91      0.91 o 
  -1   3  11        0.29       -0.92      1.06 o 
   0   3  11        0.01       -0.54      1.76 o 
   1   3  11        0.74        0.34      1.71 o 
  -9   4  11        9.68       10.71      3.37 o 
  -8   4  11        9.60       10.24      5.22 o 
  -7   4  11        0.59        0.19      1.21 o 
  -6   4  11       45.47       48.01      3.03 o 
  -5   4  11        0.66        0.63      1.13 o 
  -4   4  11        1.68        0.92      1.01 o 
  -3   4  11        0.00        1.65      1.18 o 
  -2   4  11        2.05        2.44      1.35 o 
  -1   4  11        0.24       -0.44      1.16 o 
   0   4  11        6.23        7.07      1.60 o 
   1   4  11        2.92        7.62      2.21 o 
  -9   5  11        1.02        0.41      2.18 o 
  -8   5  11        7.31        6.36      1.92 o 
  -7   5  11       15.58       18.59      2.49 o 
  -6   5  11        0.62       -0.01      0.93 o 
  -5   5  11        0.57        1.16      1.18 o 
  -4   5  11       11.22        8.23      1.64 o 
  -3   5  11        0.02        0.28      1.02 o 
  -2   5  11        0.22        0.52      1.04 o 
  -1   5  11        0.43        1.44      1.54 o 
   0   5  11        4.67        5.98      1.55 o 
   1   5  11        0.02       -0.14      2.51 o 
  -9   6  11        0.18        0.29      1.78 o 
  -8   6  11       19.66       22.35      2.30 o 
  -7   6  11        5.59        7.22      1.84 o 
  -6   6  11        3.15        3.08      1.18 o 
  -5   6  11       41.08       52.01      3.70 o 
  -4   6  11        5.92        3.89      1.40 o 
  -3   6  11        1.51        0.58      1.17 o 
  -2   6  11        0.93        2.43      1.45 o 
  -1   6  11        0.36        1.07      1.27 o 
   0   6  11        0.31       -1.51      1.78 o 
  -9   7  11        3.70        3.13      1.98 o 
  -8   7  11        0.41        0.64      1.28 o 
  -7   7  11       13.46       15.46      2.51 o 
  -6   7  11        1.98        1.31      1.39 o 
  -5   7  11        2.93        3.41      1.23 o 
  -4   7  11        6.13        4.69      2.91 o 
  -3   7  11        2.24        0.86      1.24 o 
  -2   7  11        1.64        3.43      1.61 o 
  -1   7  11        0.00       -0.23      1.03 o 
   0   7  11        0.00        1.18      1.69 o 
  -9   8  11        1.45        3.86      1.96 o 
  -8   8  11        0.91        1.24      1.48 o 
  -7   8  11        0.81        2.59      3.05 o 
  -6   8  11        0.32        2.61      1.44 o 
  -5   8  11       10.25       14.23      1.78 o 
  -4   8  11        1.16        1.10      1.22 o 
  -3   8  11        0.08       -0.06      1.20 o 
  -2   8  11        1.95        0.70      1.01 o 
  -1   8  11        1.98        2.32      1.30 o 
   0   8  11        0.16        0.84      1.69 o 
  -8   9  11        0.40       -0.77      1.44 o 
  -7   9  11        0.37        4.61      1.83 o 
  -6   9  11       33.26       42.72      8.89 o 
  -5   9  11        0.03        0.66      1.07 o 
  -4   9  11        0.01       -1.03      1.15 o 
  -3   9  11        1.28        1.36      1.30 o 
  -2   9  11        0.99        1.53      1.17 o 
  -1   9  11        2.51        0.99      1.30 o 
   0   9  11        0.10       -1.45      1.45 o 
  -8  10  11        2.89        2.62      1.83 o 
  -7  10  11        3.84        5.51      1.95 o 
  -6  10  11        9.72       13.82      2.47 o 
  -5  10  11        5.40        5.91      1.46 o 
  -4  10  11        5.80        5.56      1.59 o 
  -3  10  11        3.22        1.84      1.42 o 
  -2  10  11        0.09        2.49      1.53 o 
  -1  10  11        0.14       -1.21      1.42 o 
  -7  11  11        7.50        6.24      2.12 o 
  -6  11  11        0.43        3.13      1.79 o 
  -5  11  11        0.14        1.01      1.48 o 
  -4  11  11        0.00        1.45      1.33 o 
  -3  11  11        4.00        3.75      1.65 o 
  -2  11  11        9.38       18.09      2.82 o 
  -1  11  11        0.25        1.34      1.68 o 
  -7  12  11        0.49        0.31      2.56 o 
  -6  12  11        7.50        7.71      3.44 o 
  -5  12  11        2.52        2.11      1.69 o 
  -4  12  11        0.06       -0.17      1.44 o 
  -3  12  11        0.45        2.40      1.76 o 
  -6  13  11        1.64        2.02      2.70 o 
  -5  13  11        0.09       -1.08      2.11 o 
  -4  13  11        4.97        4.80      3.42 o 
  -5  14  11        0.63       -1.64      2.47 o 
  -4  14  11        1.21        1.79      2.08 o 
  -7   0  12       21.44       16.26      3.23 o 
  -6   0  12       30.30       22.22      3.64 o 
  -5   0  12        3.09        1.51      1.89 o 
  -4   0  12        4.19        1.39      1.80 o 
  -3   0  12        6.91        7.53      2.60 o 
  -2   0  12        0.01        1.15      1.93 o 
  -1   0  12        0.66        4.58      2.47 o 
  -7   1  12        5.44        3.83      1.49 o 
  -6   1  12        7.67        7.66      1.77 o 
  -5   1  12       11.59        9.33      1.91 o 
  -4   1  12        0.37       -0.01      1.07 o 
  -3   1  12        0.03        0.36      1.13 o 
  -2   1  12        0.56        0.76      1.40 o 
  -1   1  12        1.27        0.61      2.39 o 
  -7   2  12       30.03       27.79      4.00 o 
  -6   2  12        9.17        7.17      1.73 o 
  -5   2  12        0.00        2.30      1.39 o 
  -4   2  12        0.25       -0.19      1.00 o 
  -3   2  12        2.00        3.13      1.36 o 
  -2   2  12        2.26        3.35      1.56 o 
  -1   2  12        1.04        2.15      1.66 o 
  -9   3  12        1.82       -2.27      2.42 o 
  -7   3  12        0.11        0.96      1.98 o 
  -6   3  12        0.57        0.37      1.23 o 
  -5   3  12        8.38        6.19      1.67 o 
  -4   3  12       12.22       10.99      2.02 o 
  -3   3  12        0.01       -1.00      1.00 o 
  -2   3  12        3.18        4.61      1.59 o 
  -1   3  12        9.49       13.58      2.40 o 
  -9   4  12        1.06        2.05      2.61 o 
  -8   4  12        8.42        6.33      2.97 o 
  -7   4  12        0.10       -0.89      1.22 o 
  -6   4  12        8.53       10.72      2.07 o 
  -5   4  12        0.66        0.58      1.23 o 
  -4   4  12        6.02        4.09      1.69 o 
  -3   4  12        0.95        4.10      1.80 o 
  -2   4  12        0.52        2.74      1.55 o 
  -1   4  12        5.73        7.32      1.99 o 
  -9   5  12        2.05       -0.32      2.16 o 
  -8   5  12        0.37        0.03      1.45 o 
  -7   5  12        1.05        0.45      1.48 o 
  -6   5  12        3.31        4.54      1.48 o 
  -5   5  12        7.33        9.18      1.93 o 
  -4   5  12        5.51        5.72      1.60 o 
  -3   5  12        1.03        2.56      1.41 o 
  -2   5  12        0.18        0.91      1.49 o 
  -1   5  12        0.77       -1.39      1.39 o 
  -8   6  12        3.23        1.65      1.84 o 
  -7   6  12        0.86       -0.68      1.43 o 
  -6   6  12        0.02       -0.40      1.28 o 
  -5   6  12        0.01        1.32      1.36 o 
  -4   6  12        0.91        1.03      1.33 o 
  -3   6  12       10.54       14.65      2.40 o 
  -2   6  12        2.47        3.56      1.65 o 
  -1   6  12        0.60       -1.17      2.18 o 
  -8   7  12        3.64        5.45      3.39 o 
  -7   7  12        1.16        1.13      1.97 o 
  -6   7  12        1.93       -0.44      1.08 o 
  -5   7  12       11.56       16.16      2.43 o 
  -4   7  12        0.03        1.15      1.25 o 
  -3   7  12        0.84        0.89      1.36 o 
  -2   7  12        8.66       11.73      1.87 o 
  -1   7  12        1.16        1.26      2.43 o 
  -8   8  12        0.16        1.49      1.69 o 
  -7   8  12        2.25       -0.46      1.56 o 
  -6   8  12        0.35       -0.17      1.35 o 
  -5   8  12        1.45        2.67      1.52 o 
  -4   8  12        7.81       15.43      2.48 o 
  -3   8  12        0.25        2.19      2.30 o 
  -2   8  12        0.58        1.29      1.57 o 
  -7   9  12        1.22        3.40      1.79 o 
  -6   9  12        3.77        3.05      1.62 o 
  -5   9  12        0.31        1.09      1.43 o 
  -4   9  12        6.96       10.88      2.19 o 
  -3   9  12        0.92       -1.50      1.50 o 
  -2   9  12        1.75        2.09      2.34 o 
  -7  10  12        1.42        0.52      2.60 o 
  -6  10  12        2.20        0.29      2.49 o 
  -5  10  12        1.19        2.40      2.23 o 
  -4  10  12        0.07       -1.78      1.91 o 
  -6  11  12        0.21        0.85      2.45 o 
  -5  11  12        3.17        1.10      2.16 o 
  -4  11  12        0.68        0.52      2.32 o 
  -7   1  13        0.50       -0.14      1.36 o 
  -6   1  13        0.53       -0.13      1.26 o 
  -5   1  13        0.39        0.79      1.41 o 
  -4   1  13        0.40        0.96      1.85 o 
  -3   1  13        0.11       -1.33      1.39 o 
  -7   2  13        0.24        1.59      1.48 o 
  -6   2  13        1.06        1.37      1.32 o 
  -5   2  13        1.46        1.04      1.65 o 
  -4   2  13        0.43        1.18      1.41 o 
  -3   2  13        0.57        2.56      1.57 o 
  -7   3  13        0.02       -1.69      1.69 o 
  -6   3  13        1.44        1.30      1.38 o 
  -5   3  13        1.96        3.82      1.73 o 
  -4   3  13        0.00       -0.85      1.32 o 
  -8   4  13        0.00        2.63      2.29 o 
  -7   4  13        0.01        0.87      2.18 o 
  -6   4  13        0.34       -0.03      1.35 o 
  -5   4  13        2.86        4.67      1.64 o 
  -4   4  13        1.52        3.40      1.69 o 
  -8   5  13        0.26        2.90      1.79 o 
  -7   5  13        1.20        1.75      2.36 o 
  -6   5  13        8.13       14.22      2.50 o 
  -5   5  13        0.06        0.03      1.45 o 
  -4   5  13        0.65        1.25      1.44 o 
  -7   6  13        2.49        1.26      2.05 o 
  -6   6  13        1.66        3.45      1.69 o 
  -5   6  13        0.29        0.88      2.25 o 
  -4   6  13        0.25        1.17      1.95 o 
  -6   7  13        1.98        4.96      2.52 o 
  -5   7  13        2.11        3.53      2.45 o 
  -5   8  13        1.79        2.38      2.18 o 
                                                 
